# Supplementary material for: Identification of the key immune gene NR3C1 as a diagnostic biomarker in differentiating ovarian borderline tumors from benign tumors
Source: Front Cell Dev Biol. 2025 Sep 1;13:1602192. doi: 10.3389/fcell.2025.1602192 (PMC12434131; doi:10.3389/fcell.2025.1602192)
Supplement: Supplementary file 1 [file DataSheet1.zip]

Archive with 13 entries (12 files):
- revised supplementary/
- revised supplementary/Figure S1.tif
- revised supplementary/Supplementary S1The result of GO enrichment.txt
- revised supplementary/Supplementary S2 The result of KEGG pathway enrichment.txt
- revised supplementary/Table S1 The immune-related genes (IRGs) from the Import database..xls
- revised supplementary/Table S2 172 DEGs between BOT and BeOTs patients within the three datasets.xls
- revised supplementary/Table S3 The 1507 IRGs in Venn.xls
- revised supplementary/Table S4 26 DIRGs were found by intersecting the DEGs, and IRGs.xlsx
- revised supplementary/Table S5 The result of filtered significant correlations.xls
- revised supplementary/Table S6 The result of full correlation matrix.xls
- revised supplementary/Table S7 The result of the PCA.xls
- revised supplementary/Table S8 The result of the PCA in test group.xls
- revised supplementary/Table S9 The correlation of gene and immune cell.xls
