# Supplementary material for: Identification of the key immune gene NR3C1 as a diagnostic biomarker in differentiating ovarian borderline tumors from benign tumors
Source: Front Cell Dev Biol. 2025 Sep 1;13:1602192. doi: 10.3389/fcell.2025.1602192 (PMC12434131; doi:10.3389/fcell.2025.1602192)
Supplement: Supplementary file 1 [file DataSheet1.zip › revised supplementary/Supplementary S1The result of GO enrichment.txt]

ONTOLOGY	ID	Description	GeneRatio	BgRatio	pvalue	p.adjust	qvalue	geneID	Count
BP	GO:0010518	positive regulation of phospholipase activity	6/25	49/18870	3.80848102340641e-11	5.16810874876249e-08	2.79422239296239e-08	HRAS/FGFR3/FGFR1/PDGFRA/AGTR1/C5AR1	6
BP	GO:0010517	regulation of phospholipase activity	6/25	59/18870	1.21656945659283e-10	6.10910136654699e-08	3.30298541867374e-08	HRAS/FGFR3/FGFR1/PDGFRA/AGTR1/C5AR1	6
BP	GO:0060193	positive regulation of lipase activity	6/25	60/18870	1.3505750994577e-10	6.10910136654699e-08	3.30298541867374e-08	HRAS/FGFR3/FGFR1/PDGFRA/AGTR1/C5AR1	6
BP	GO:0043410	positive regulation of MAPK cascade	10/25	474/18870	2.12212965777408e-10	6.91787625535626e-08	3.74026277002933e-08	GHR/HRAS/FGFR3/IGF1/FGFR1/PDGFRA/PDGFA/AR/VEGFA/C5AR1	10
BP	GO:0050679	positive regulation of epithelial cell proliferation	8/25	218/18870	2.54895956350636e-10	6.91787625535626e-08	3.74026277002933e-08	HRAS/IGF1/FGFR1/AGTR1/AR/VEGFA/C5AR1/CXCL12	8
BP	GO:0060191	regulation of lipase activity	6/25	78/18870	6.82201966184405e-10	1.54291344685373e-07	8.34201351632509e-08	HRAS/FGFR3/FGFR1/PDGFRA/AGTR1/C5AR1	6
BP	GO:0051347	positive regulation of transferase activity	9/25	414/18870	1.6168784278067e-09	3.13443432361957e-07	1.69468310403199e-07	GHR/HRAS/FGFR3/IGF1/FGFR1/PDGFRA/AGTR1/PDGFA/VEGFA	9
BP	GO:0033674	positive regulation of kinase activity	8/25	337/18870	7.90653262333871e-09	1.34114559623383e-06	7.25112268219353e-07	GHR/HRAS/FGFR3/IGF1/FGFR1/PDGFRA/PDGFA/VEGFA	8
BP	GO:0050678	regulation of epithelial cell proliferation	8/25	407/18870	3.42999755345103e-08	5.17167408892561e-06	2.79615005234546e-06	HRAS/IGF1/FGFR1/AGTR1/AR/VEGFA/C5AR1/CXCL12	8
BP	GO:0018108	peptidyl-tyrosine phosphorylation	7/25	276/18870	5.09311170110321e-08	6.60130391912447e-06	3.56910276665226e-06	GHR/FGFR3/IGF1/FGFR1/PDGFRA/PDGFA/VEGFA	7
BP	GO:0018212	peptidyl-tyrosine modification	7/25	278/18870	5.35109381800804e-08	6.60130391912447e-06	3.56910276665226e-06	GHR/FGFR3/IGF1/FGFR1/PDGFRA/PDGFA/VEGFA	7
BP	GO:0043406	positive regulation of MAP kinase activity	5/25	88/18870	9.70561158692029e-08	1.00818317323682e-05	5.45090696773892e-06	GHR/HRAS/FGFR1/PDGFA/VEGFA	5
BP	GO:0006935	chemotaxis	8/25	468/18870	1.00662590790018e-07	1.00818317323682e-05	5.45090696773892e-06	HRAS/FGFR1/PDGFRA/AGTR1/PDGFA/VEGFA/C5AR1/CXCL12	8
BP	GO:0042330	taxis	8/25	470/18870	1.04013002397314e-07	1.00818317323682e-05	5.45090696773892e-06	HRAS/FGFR1/PDGFRA/AGTR1/PDGFA/VEGFA/C5AR1/CXCL12	8
BP	GO:0050673	epithelial cell proliferation	8/25	480/18870	1.22246738803662e-07	1.10592549704379e-05	5.97936680323876e-06	HRAS/IGF1/FGFR1/AGTR1/AR/VEGFA/C5AR1/CXCL12	8
BP	GO:0010863	positive regulation of phospholipase C activity	4/25	37/18870	1.53611188475497e-07	1.30281489225781e-05	7.04388147154091e-06	HRAS/FGFR1/PDGFRA/C5AR1	4
BP	GO:1900274	regulation of phospholipase C activity	4/25	39/18870	1.90963382682124e-07	1.52433711940966e-05	8.24157756838641e-06	HRAS/FGFR1/PDGFRA/C5AR1	4
BP	GO:0070374	positive regulation of ERK1 and ERK2 cascade	6/25	218/18870	3.27172702130054e-07	2.46651864883602e-05	1.33356358704472e-05	HRAS/FGFR3/IGF1/PDGFRA/PDGFA/C5AR1	6
BP	GO:0048146	positive regulation of fibroblast proliferation	4/25	53/18870	6.71427046508337e-07	4.79540264269375e-05	2.59271275022887e-05	HRAS/IGF1/PDGFRA/PDGFA	4
BP	GO:0071902	positive regulation of protein serine/threonine kinase activity	5/25	140/18870	9.86511793238838e-07	6.69348251712552e-05	3.61894063098669e-05	GHR/HRAS/FGFR1/PDGFA/VEGFA	5
BP	GO:0043405	regulation of MAP kinase activity	5/25	142/18870	1.05823104361686e-06	6.83818821994323e-05	3.6971781323356e-05	GHR/HRAS/FGFR1/PDGFA/VEGFA	5
BP	GO:0050921	positive regulation of chemotaxis	5/25	145/18870	1.17346571000004e-06	7.23814985668207e-05	3.91342392282311e-05	FGFR1/PDGFRA/VEGFA/C5AR1/CXCL12	5
BP	GO:0045860	positive regulation of protein kinase activity	6/25	282/18870	1.4731517255628e-06	8.69159518082051e-05	4.69925287284792e-05	GHR/HRAS/IGF1/FGFR1/PDGFA/VEGFA	6
BP	GO:0070372	regulation of ERK1 and ERK2 cascade	6/25	313/18870	2.69533602239802e-06	0.000152398790933088	8.23968950706762e-05	HRAS/FGFR3/IGF1/PDGFRA/PDGFA/C5AR1	6
BP	GO:0060326	cell chemotaxis	6/25	325/18870	3.34876035804131e-06	0.000181770712234482	9.82773039812544e-05	FGFR1/PDGFRA/AGTR1/VEGFA/C5AR1/CXCL12	6
BP	GO:0048638	regulation of developmental growth	6/25	328/18870	3.53083197099497e-06	0.000184282268640007	9.96352179669432e-05	GHR/FGFR3/IGF1/AR/VEGFA/CXCL12	6
BP	GO:0070371	ERK1 and ERK2 cascade	6/25	336/18870	4.05620424919478e-06	0.00020386182096879	0.000110221222677925	HRAS/FGFR3/IGF1/PDGFRA/PDGFA/C5AR1	6
BP	GO:0048145	regulation of fibroblast proliferation	4/25	89/18870	5.42169395816366e-06	0.000259751140425138	0.000140438695944088	HRAS/IGF1/PDGFRA/PDGFA	4
BP	GO:0046777	protein autophosphorylation	5/25	199/18870	5.55105605919602e-06	0.000259751140425138	0.000140438695944088	FGFR3/FGFR1/PDGFRA/PDGFA/VEGFA	5
BP	GO:0008585	female gonad development	4/25	101/18870	8.96977678817939e-06	0.000405732903385314	0.000219366120047756	PDGFRA/AMHR2/VEGFA/INHBB	4
BP	GO:0046545	development of primary female sexual characteristics	4/25	105/18870	1.04643055338794e-05	0.000458066535789497	0.000247661153042919	PDGFRA/AMHR2/VEGFA/INHBB	4
BP	GO:0048144	fibroblast proliferation	4/25	107/18870	1.12768638472508e-05	0.000462942234924465	0.000250297279402981	HRAS/IGF1/PDGFRA/PDGFA	4
BP	GO:0050730	regulation of peptidyl-tyrosine phosphorylation	5/25	231/18870	1.1452568297586e-05	0.000462942234924465	0.000250297279402981	GHR/FGFR3/IGF1/PDGFA/VEGFA	5
BP	GO:0050920	regulation of chemotaxis	5/25	232/18870	1.16944412361173e-05	0.000462942234924465	0.000250297279402981	FGFR1/PDGFRA/VEGFA/C5AR1/CXCL12	5
BP	GO:0008406	gonad development	5/25	233/18870	1.19402934578897e-05	0.000462942234924465	0.000250297279402981	PDGFRA/AMHR2/AR/VEGFA/INHBB	5
BP	GO:0001938	positive regulation of endothelial cell proliferation	4/25	111/18870	1.30404717836773e-05	0.000485251729334258	0.000262359271881455	FGFR1/AGTR1/VEGFA/CXCL12	4
BP	GO:0045137	development of primary sexual characteristics	5/25	238/18870	1.32308872405067e-05	0.000485251729334258	0.000262359271881455	PDGFRA/AMHR2/AR/VEGFA/INHBB	5
BP	GO:0043434	response to peptide hormone	6/25	430/18870	1.65785641526994e-05	0.000592029251452975	0.00032009028294824	GHR/HRAS/AGTR1/GNAI1/INHBB/CXCL12	6
BP	GO:0046660	female sex differentiation	4/25	120/18870	1.77434810377735e-05	0.000617382147904068	0.000333797740440706	PDGFRA/AMHR2/VEGFA/INHBB	4
BP	GO:0048732	gland development	6/25	443/18870	1.96188055156652e-05	0.00066556797711894	0.000359850195905753	PDGFRA/PDGFA/AR/VEGFA/INHBB/NR3C1	6
BP	GO:0071900	regulation of protein serine/threonine kinase activity	5/25	285/18870	3.14660689821297e-05	0.00104145013679878	0.000563077023890743	GHR/HRAS/FGFR1/PDGFA/VEGFA	5
BP	GO:0007548	sex differentiation	5/25	288/18870	3.3081351806511e-05	0.0010688427238437	0.000577887273411985	PDGFRA/AMHR2/AR/VEGFA/INHBB	5
BP	GO:0008584	male gonad development	4/25	150/18870	4.26071621936469e-05	0.0012625161875887	0.000682599994375613	PDGFRA/AMHR2/AR/INHBB	4
BP	GO:0048608	reproductive structure development	5/25	305/18870	4.34917701552651e-05	0.0012625161875887	0.000682599994375613	PDGFRA/AMHR2/AR/VEGFA/INHBB	5
BP	GO:0048009	insulin-like growth factor receptor signaling pathway	3/25	52/18870	4.34923819906453e-05	0.0012625161875887	0.000682599994375613	GHR/IGF1/AR	3
BP	GO:0060688	regulation of morphogenesis of a branching structure	3/25	52/18870	4.34923819906453e-05	0.0012625161875887	0.000682599994375613	PDGFA/AR/VEGFA	3
BP	GO:0046546	development of primary male sexual characteristics	4/25	151/18870	4.37275319209055e-05	0.0012625161875887	0.000682599994375613	PDGFRA/AMHR2/AR/INHBB	4
BP	GO:0061458	reproductive system development	5/25	309/18870	4.62745421053963e-05	0.00130137260255162	0.000703608349671085	PDGFRA/AMHR2/AR/VEGFA/INHBB	5
BP	GO:0019932	second-messenger-mediated signaling	5/25	310/18870	4.69913467391521e-05	0.00130137260255162	0.000703608349671085	IGF1/PDGFRA/AGTR1/GNAI1/VEGFA	5
BP	GO:0048008	platelet-derived growth factor receptor signaling pathway	3/25	58/18870	6.04063547253155e-05	0.00163942846724506	0.000886383773548314	PDGFRA/PDGFA/VEGFA	3
BP	GO:0048639	positive regulation of developmental growth	4/25	167/18870	6.47432874645642e-05	0.00172267923704733	0.000931394661770924	GHR/IGF1/VEGFA/CXCL12	4
BP	GO:0050731	positive regulation of peptidyl-tyrosine phosphorylation	4/25	168/18870	6.62632741015373e-05	0.00172921659530358	0.000934929191270678	GHR/FGFR3/IGF1/VEGFA	4
BP	GO:0051897	positive regulation of phosphatidylinositol 3-kinase/protein kinase B signal transduction	4/25	171/18870	7.09797131679947e-05	0.00181734850507488	0.000982579147529142	IGF1/FGFR1/PDGFRA/PDGFA	4
BP	GO:0046661	male sex differentiation	4/25	174/18870	7.59366142027445e-05	0.00190825899024304	0.00103173138595152	PDGFRA/AMHR2/AR/INHBB	4
BP	GO:2000630	positive regulation of miRNA metabolic process	3/25	64/18870	8.1138370469625e-05	0.00200190488595057	0.0010823625687527	HRAS/AR/NR3C1	3
BP	GO:1905330	regulation of morphogenesis of an epithelium	3/25	65/18870	8.4990103343516e-05	0.00205949232566342	0.00111349815846674	PDGFA/AR/VEGFA	3
BP	GO:0001936	regulation of endothelial cell proliferation	4/25	181/18870	8.84798266498369e-05	0.00208134470669142	0.00112531300513045	FGFR1/AGTR1/VEGFA/CXCL12	4
BP	GO:0042531	positive regulation of tyrosine phosphorylation of STAT protein	3/25	66/18870	8.89594642506281e-05	0.00208134470669142	0.00112531300513045	GHR/FGFR3/IGF1	3
BP	GO:0033327	Leydig cell differentiation	2/25	11/18870	9.20060180518742e-05	0.00211613841519311	0.00114412479183151	PDGFRA/AR	2
BP	GO:1901653	cellular response to peptide	5/25	374/18870	0.000114093773556175	0.00258042084526216	0.00139514666962551	GHR/HRAS/IGF1/AGTR1/INHBB	5
BP	GO:0043568	positive regulation of insulin-like growth factor receptor signaling pathway	2/25	13/18870	0.000130269398389591	0.0028979602231914	0.00156682951988861	IGF1/AR	2
BP	GO:0001935	endothelial cell proliferation	4/25	202/18870	0.000135181288915548	0.00295872595255481	0.00159968350380538	FGFR1/AGTR1/VEGFA/CXCL12	4
BP	GO:0001701	in utero embryonic development	5/25	392/18870	0.000142204379326411	0.00306303718644349	0.0016560810758648	FURIN/IGF1/PDGFRA/AR/VEGFA	5
BP	GO:0042509	regulation of tyrosine phosphorylation of STAT protein	3/25	78/18870	0.000146352218262659	0.00309208398365579	0.00167178570112717	GHR/FGFR3/IGF1	3
BP	GO:2000241	regulation of reproductive process	4/25	207/18870	0.000148515190662674	0.00309208398365579	0.00167178570112717	IGF1/AR/VEGFA/INHBB	4
BP	GO:0050930	induction of positive chemotaxis	2/25	14/18870	0.000151857539777025	0.00309208398365579	0.00167178570112717	VEGFA/CXCL12	2
BP	GO:2001233	regulation of apoptotic signaling pathway	5/25	398/18870	0.000152667374285142	0.00309208398365579	0.00167178570112717	IGF1/FGFR1/AR/INHBB/CXCL12	5
BP	GO:0007260	tyrosine phosphorylation of STAT protein	3/25	82/18870	0.000169774043155923	0.00333888951539981	0.00180522514232918	GHR/FGFR3/IGF1	3
BP	GO:0150076	neuroinflammatory response	3/25	82/18870	0.000169774043155923	0.00333888951539981	0.00180522514232918	IGF1/C5AR1/NR3C1	3
BP	GO:2001028	positive regulation of endothelial cell chemotaxis	2/25	15/18870	0.000175077949254904	0.00339401110198436	0.00183502752828073	FGFR1/VEGFA	2
BP	GO:0055013	cardiac muscle cell development	3/25	86/18870	0.000195506520658582	0.00363427874703693	0.00196493215427587	IGF1/PDGFRA/VEGFA	3
BP	GO:2000243	positive regulation of reproductive process	3/25	86/18870	0.000195506520658582	0.00363427874703693	0.00196493215427587	AR/VEGFA/INHBB	3
BP	GO:2000628	regulation of miRNA metabolic process	3/25	86/18870	0.000195506520658582	0.00363427874703693	0.00196493215427587	HRAS/AR/NR3C1	3
BP	GO:0072520	seminiferous tubule development	2/25	16/18870	0.000199926611107809	0.00366622177396348	0.0019822026734302	AR/INHBB	2
BP	GO:0042060	wound healing	5/25	423/18870	0.000202774287310955	0.00366886277174621	0.00198363057201033	HRAS/IGF1/PDGFRA/PDGFA/VEGFA	5
BP	GO:0097191	extrinsic apoptotic signaling pathway	4/25	229/18870	0.000218741639334508	0.00390568953390694	0.00211167482847856	FGFR3/IGF1/FGFR1/AR	4
BP	GO:0048705	skeletal system morphogenesis	4/25	230/18870	0.000222414683777226	0.00391969773877526	0.002119248593202	GHR/FGFR3/FGFR1/PDGFRA	4
BP	GO:0010544	negative regulation of platelet activation	2/25	17/18870	0.000226399516668549	0.00393877107845156	0.00212956090577569	PDGFRA/PDGFA	2
BP	GO:0055006	cardiac cell development	3/25	93/18870	0.000246388693006543	0.00423227160012506	0.00228824675583692	IGF1/PDGFRA/VEGFA	3
BP	GO:0042445	hormone metabolic process	4/25	241/18870	0.000265815944519776	0.0045089029589167	0.00243781201750373	GHR/FURIN/PDGFRA/NR3C1	4
BP	GO:0002690	positive regulation of leukocyte chemotaxis	3/25	96/18870	0.000270578398687637	0.00453302329653239	0.0024508530719335	VEGFA/C5AR1/CXCL12	3
BP	GO:0051896	regulation of phosphatidylinositol 3-kinase/protein kinase B signal transduction	4/25	248/18870	0.000296425605002448	0.00490548226815027	0.00265222909739033	IGF1/FGFR1/PDGFRA/PDGFA	4
BP	GO:0060749	mammary gland alveolus development	2/25	20/18870	0.000315523714429271	0.00509721048191097	0.00275589008718298	AR/VEGFA	2
BP	GO:0061377	mammary gland lobule development	2/25	20/18870	0.000315523714429271	0.00509721048191097	0.00275589008718298	AR/VEGFA	2
BP	GO:1901655	cellular response to ketone	3/25	103/18870	0.000332869264078617	0.00527693993142074	0.00285306374913722	GNAI1/AR/NR3C1	3
BP	GO:0045927	positive regulation of growth	4/25	256/18870	0.000334426554238897	0.00527693993142074	0.00285306374913722	GHR/IGF1/VEGFA/CXCL12	4
BP	GO:0043552	positive regulation of phosphatidylinositol 3-kinase activity	2/25	21/18870	0.00034845364874743	0.00543141903416704	0.00293658539876231	FGFR3/PDGFRA	2
BP	GO:0010586	miRNA metabolic process	3/25	105/18870	0.00035222172071238	0.00543141903416704	0.00293658539876231	HRAS/AR/NR3C1	3
BP	GO:0045785	positive regulation of cell adhesion	5/25	482/18870	0.00037065945708505	0.00565151554229678	0.00305558417017481	IGF1/HLA-DOA/VEGFA/TNFSF9/CXCL12	5
BP	GO:1903589	positive regulation of blood vessel endothelial cell proliferation involved in sprouting angiogenesis	2/25	22/18870	0.000382987888794506	0.00577460627882383	0.00312213518701486	AGTR1/VEGFA	2
BP	GO:0022407	regulation of cell-cell adhesion	5/25	493/18870	0.000411070827221516	0.00612992431362195	0.00331424368505953	IGF1/HLA-DOA/VEGFA/TNFSF9/CXCL12	5
BP	GO:0030539	male genitalia development	2/25	24/18870	0.000456853426660708	0.00666613010729657	0.00360415210393337	PDGFRA/AR	2
BP	GO:2001026	regulation of endothelial cell chemotaxis	2/25	24/18870	0.000456853426660708	0.00666613010729657	0.00360415210393337	FGFR1/VEGFA	2
BP	GO:0043567	regulation of insulin-like growth factor receptor signaling pathway	2/25	25/18870	0.000496176812199959	0.00708749404374047	0.00383196939726728	IGF1/AR	2
BP	GO:0050927	positive regulation of positive chemotaxis	2/25	25/18870	0.000496176812199959	0.00708749404374047	0.00383196939726728	VEGFA/CXCL12	2
BP	GO:0043491	phosphatidylinositol 3-kinase/protein kinase B signal transduction	4/25	290/18870	0.000535750484434918	0.00736191249747979	0.00398033821567964	IGF1/FGFR1/PDGFRA/PDGFA	4
BP	GO:0031954	positive regulation of protein autophosphorylation	2/25	26/18870	0.000537088678887619	0.00736191249747979	0.00398033821567964	PDGFA/VEGFA	2
BP	GO:0050926	regulation of positive chemotaxis	2/25	26/18870	0.000537088678887619	0.00736191249747979	0.00398033821567964	VEGFA/CXCL12	2
BP	GO:0090218	positive regulation of lipid kinase activity	2/25	26/18870	0.000537088678887619	0.00736191249747979	0.00398033821567964	FGFR3/PDGFRA	2
BP	GO:0022612	gland morphogenesis	3/25	122/18870	0.000546556758746131	0.007416775216185	0.00401000064048477	PDGFA/AR/NR3C1	3
BP	GO:0042104	positive regulation of activated T cell proliferation	2/25	27/18870	0.000579585087964544	0.00778709865710778	0.00421022205639695	IGF1/TNFSF9	2
BP	GO:0002688	regulation of leukocyte chemotaxis	3/25	126/18870	0.000600474142031903	0.00791110107511934	0.00427726598871984	VEGFA/C5AR1/CXCL12	3
BP	GO:2000027	regulation of animal organ morphogenesis	3/25	126/18870	0.000600474142031903	0.00791110107511934	0.00427726598871984	PDGFA/AR/VEGFA	3
BP	GO:0030325	adrenal gland development	2/25	28/18870	0.000623662107605278	0.00813759115404194	0.00439972154859189	PDGFRA/NR3C1	2
BP	GO:0060603	mammary gland duct morphogenesis	2/25	29/18870	0.000669315812907715	0.00852897240276499	0.00461132821217639	AR/NR3C1	2
BP	GO:0070977	bone maturation	2/25	29/18870	0.000669315812907715	0.00852897240276499	0.00461132821217639	FGFR3/IGF1	2
BP	GO:0055007	cardiac muscle cell differentiation	3/25	131/18870	0.000672512930800187	0.00852897240276499	0.00461132821217639	IGF1/PDGFRA/VEGFA	3
BP	GO:0071375	cellular response to peptide hormone stimulus	4/25	310/18870	0.000688099804885492	0.00864584662249641	0.00467451816769189	GHR/HRAS/AGTR1/INHBB	4
BP	GO:0030879	mammary gland development	3/25	133/18870	0.000702805066461361	0.00867005886534606	0.00468760891218726	AR/VEGFA/NR3C1	3
BP	GO:0061041	regulation of wound healing	3/25	133/18870	0.000702805066461361	0.00867005886534606	0.00468760891218726	HRAS/PDGFRA/PDGFA	3
BP	GO:0001822	kidney development	4/25	314/18870	0.00072190664655976	0.00882547134578012	0.00477163520770178	PDGFRA/AGTR1/PDGFA/VEGFA	4
BP	GO:0035767	endothelial cell chemotaxis	2/25	31/18870	0.000765337615444187	0.00919848318101188	0.0049733101479	FGFR1/VEGFA	2
BP	GO:1904375	regulation of protein localization to cell periphery	3/25	137/18870	0.000765975386480724	0.00919848318101188	0.0049733101479	HRAS/GNAI1/AR	3
BP	GO:0035270	endocrine system development	3/25	139/18870	0.000798873185403566	0.00950939397011086	0.00514140914336367	PDGFRA/INHBB/NR3C1	3
BP	GO:0072001	renal system development	4/25	324/18870	0.000811568490860371	0.00957650819215238	0.00517769554352109	PDGFRA/AGTR1/PDGFA/VEGFA	4
BP	GO:0034368	protein-lipid complex remodeling	2/25	33/18870	0.000867619234432552	0.00997762119597434	0.00539456383942452	FURIN/AGTR1	2
BP	GO:0034369	plasma lipoprotein particle remodeling	2/25	33/18870	0.000867619234432552	0.00997762119597434	0.00539456383942452	FURIN/AGTR1	2
BP	GO:0048799	animal organ maturation	2/25	33/18870	0.000867619234432552	0.00997762119597434	0.00539456383942452	FGFR3/IGF1	2
BP	GO:0048841	regulation of axon extension involved in axon guidance	2/25	34/18870	0.00092109773610801	0.0105036103184754	0.00567894844818472	VEGFA/CXCL12	2
BP	GO:0032956	regulation of actin cytoskeleton organization	4/25	337/18870	0.000939591509949843	0.0106252139916828	0.0057446954599565	HRAS/PDGFRA/PDGFA/CXCL12	4
BP	GO:0034367	protein-containing complex remodeling	2/25	35/18870	0.000976129518846245	0.0108657135903651	0.0058747254954695	FURIN/AGTR1	2
BP	GO:0002687	positive regulation of leukocyte migration	3/25	149/18870	0.0009768732925752	0.0108657135903651	0.0058747254954695	VEGFA/C5AR1/CXCL12	3
BP	GO:0019216	regulation of lipid metabolic process	4/25	342/18870	0.000992430142515351	0.010949005718645	0.00591975874482841	FGFR3/PDGFRA/PDGFA/NR3C1	4
BP	GO:1905332	positive regulation of morphogenesis of an epithelium	2/25	36/18870	0.00103271070592054	0.0113015195801143	0.00611035112076925	AR/VEGFA	2
BP	GO:0045773	positive regulation of axon extension	2/25	37/18870	0.00109083742744539	0.0118421311123471	0.00640264157414262	VEGFA/CXCL12	2
BP	GO:0048846	axon extension involved in axon guidance	2/25	38/18870	0.00115050582036628	0.0122662926813153	0.00663197145318759	VEGFA/CXCL12	2
BP	GO:1902284	neuron projection extension involved in neuron projection guidance	2/25	38/18870	0.00115050582036628	0.0122662926813153	0.00663197145318759	VEGFA/CXCL12	2
BP	GO:2001236	regulation of extrinsic apoptotic signaling pathway	3/25	158/18870	0.00115702687045568	0.0122662926813153	0.00663197145318759	IGF1/FGFR1/AR	3
BP	GO:0043550	regulation of lipid kinase activity	2/25	39/18870	0.00121171202844951	0.0126484094046614	0.00683856909983244	FGFR3/PDGFRA	2
BP	GO:0044060	regulation of endocrine process	2/25	39/18870	0.00121171202844951	0.0126484094046614	0.00683856909983244	AGTR1/INHBB	2
BP	GO:0030307	positive regulation of cell growth	3/25	163/18870	0.00126559852929552	0.0131100549943055	0.00708816532678972	IGF1/VEGFA/CXCL12	3
BP	GO:0035051	cardiocyte differentiation	3/25	165/18870	0.00131076566876521	0.0134750682766241	0.00728551571873485	IGF1/PDGFRA/VEGFA	3
BP	GO:0031952	regulation of protein autophosphorylation	2/25	41/18870	0.0013387224992111	0.0136589957250335	0.00738495909734971	PDGFA/VEGFA	2
BP	GO:0050850	positive regulation of calcium-mediated signaling	2/25	42/18870	0.00140451908343453	0.0142233760911989	0.00769010055894631	IGF1/PDGFRA	2
BP	GO:0032970	regulation of actin filament-based process	4/25	379/18870	0.00145064324558616	0.0145816509945216	0.00788380773624605	HRAS/PDGFRA/PDGFA/CXCL12	4
BP	GO:0060443	mammary gland morphogenesis	2/25	43/18870	0.00147183812589011	0.0146593408073771	0.00792581200228202	AR/NR3C1	2
BP	GO:1903037	regulation of leukocyte cell-cell adhesion	4/25	382/18870	0.00149330584294801	0.0146593408073771	0.00792581200228202	IGF1/HLA-DOA/TNFSF9/CXCL12	4
BP	GO:0007204	positive regulation of cytosolic calcium ion concentration	3/25	173/18870	0.00150158317776376	0.0146593408073771	0.00792581200228202	AGTR1/MCHR1/C5AR1	3
BP	GO:1903034	regulation of response to wounding	3/25	173/18870	0.00150158317776376	0.0146593408073771	0.00792581200228202	HRAS/PDGFRA/PDGFA	3
BP	GO:0007259	receptor signaling pathway via JAK-STAT	3/25	174/18870	0.00152659452098413	0.0147970626069676	0.00800027354230028	GHR/FGFR3/IGF1	3
BP	GO:0046006	regulation of activated T cell proliferation	2/25	44/18870	0.00154067580429574	0.0148276387690023	0.0080168050436292	IGF1/TNFSF9	2
BP	GO:0001764	neuron migration	3/25	177/18870	0.00160319898756728	0.0152135736092923	0.00822546701755167	FGFR1/VEGFA/CXCL12	3
BP	GO:0035265	organ growth	3/25	177/18870	0.00160319898756728	0.0152135736092923	0.00822546701755167	FGFR3/IGF1/AR	3
BP	GO:0048806	genitalia development	2/25	47/18870	0.00175626253373007	0.0164361948846325	0.00888649717611514	PDGFRA/AR	2
BP	GO:0050798	activated T cell proliferation	2/25	47/18870	0.00175626253373007	0.0164361948846325	0.00888649717611514	IGF1/TNFSF9	2
BP	GO:0030195	negative regulation of blood coagulation	2/25	48/18870	0.00183113666816186	0.0169037582224194	0.00913929293024575	PDGFRA/PDGFA	2
BP	GO:1903587	regulation of blood vessel endothelial cell proliferation involved in sprouting angiogenesis	2/25	48/18870	0.00183113666816186	0.0169037582224194	0.00913929293024575	AGTR1/VEGFA	2
BP	GO:0061138	morphogenesis of a branching epithelium	3/25	187/18870	0.00187586694055549	0.0170295503371325	0.00920730449131703	PDGFA/AR/VEGFA	3
BP	GO:0030324	lung development	3/25	188/18870	0.0019046247430218	0.0170295503371325	0.00920730449131703	PDGFRA/PDGFA/VEGFA	3
BP	GO:0097696	receptor signaling pathway via STAT	3/25	188/18870	0.0019046247430218	0.0170295503371325	0.00920730449131703	GHR/FGFR3/IGF1	3
BP	GO:0010543	regulation of platelet activation	2/25	49/18870	0.00190751042833024	0.0170295503371325	0.00920730449131703	PDGFRA/PDGFA	2
BP	GO:1900047	negative regulation of hemostasis	2/25	49/18870	0.00190751042833024	0.0170295503371325	0.00920730449131703	PDGFRA/PDGFA	2
BP	GO:0071827	plasma lipoprotein particle organization	2/25	50/18870	0.00198538003236144	0.0176088934896371	0.00952053582769812	FURIN/AGTR1	2
BP	GO:0030323	respiratory tube development	3/25	192/18870	0.00202241547513368	0.017820894803613	0.00963515780019258	PDGFRA/PDGFA/VEGFA	3
BP	GO:0009755	hormone-mediated signaling pathway	3/25	193/18870	0.00205255780551357	0.0178462069668484	0.00964884323460678	GHR/AR/NR3C1	3
BP	GO:0001558	regulation of cell growth	4/25	417/18870	0.00205801685741369	0.0178462069668484	0.00964884323460678	IGF1/AGTR1/VEGFA/CXCL12	4
BP	GO:0038084	vascular endothelial growth factor signaling pathway	2/25	51/18870	0.00206474170508121	0.0178462069668484	0.00964884323460678	PDGFRA/VEGFA	2
BP	GO:0007159	leukocyte cell-cell adhesion	4/25	419/18870	0.00209418737295559	0.0179861535765869	0.00972450765456394	IGF1/HLA-DOA/TNFSF9/CXCL12	4
BP	GO:0055001	muscle cell development	3/25	195/18870	0.0021136826519218	0.0180394173500496	0.00975330558351204	IGF1/PDGFRA/VEGFA	3
BP	GO:0050819	negative regulation of coagulation	2/25	52/18870	0.00214559167800483	0.0180842727146121	0.00977755736887458	PDGFRA/PDGFA	2
BP	GO:1902895	positive regulation of miRNA transcription	2/25	52/18870	0.00214559167800483	0.0180842727146121	0.00977755736887458	AR/NR3C1	2
BP	GO:0071825	protein-lipid complex organization	2/25	53/18870	0.00222792618932709	0.0186623199933139	0.0100900880699219	FURIN/AGTR1	2
BP	GO:0001763	morphogenesis of a branching structure	3/25	203/18870	0.00236952046242829	0.0197266212730994	0.0106655199374396	PDGFA/AR/VEGFA	3
BP	GO:0002043	blood vessel endothelial cell proliferation involved in sprouting angiogenesis	2/25	55/18870	0.00239703381328424	0.0198339931989434	0.0107235723225874	AGTR1/VEGFA	2
BP	GO:0032869	cellular response to insulin stimulus	3/25	206/18870	0.00247020188008733	0.0201827295456973	0.0109121223235085	GHR/HRAS/INHBB	3
BP	GO:0001541	ovarian follicle development	2/25	56/18870	0.00248379943561639	0.0201827295456973	0.0109121223235085	VEGFA/INHBB	2
BP	GO:0060986	endocrine hormone secretion	2/25	56/18870	0.00248379943561639	0.0201827295456973	0.0109121223235085	AGTR1/INHBB	2
BP	GO:1901654	response to ketone	3/25	208/18870	0.00253877923992431	0.0205066870748648	0.0110872752520504	GNAI1/AR/NR3C1	3
BP	GO:0019722	calcium-mediated signaling	3/25	210/18870	0.00260852992026906	0.0209454148035806	0.011324480563236	IGF1/PDGFRA/AGTR1	3
BP	GO:0051701	biological process involved in interaction with host	3/25	211/18870	0.00264384742686852	0.0211041232838858	0.0114102888949063	FURIN/AGTR1/INHBB	3
BP	GO:0060541	respiratory system development	3/25	214/18870	0.00275157892846963	0.0218356292744637	0.0118057895545911	PDGFRA/PDGFA/VEGFA	3
BP	GO:0060348	bone development	3/25	215/18870	0.00278808526290897	0.0219966959405085	0.011892872877892	GHR/FGFR3/IGF1	3
BP	GO:0048599	oocyte development	2/25	61/18870	0.00293959644196661	0.0229254734008545	0.0123950315792542	IGF1/INHBB	2
BP	GO:0060350	endochondral bone morphogenesis	2/25	61/18870	0.00293959644196661	0.0229254734008545	0.0123950315792542	GHR/FGFR3	2
BP	GO:0030225	macrophage differentiation	2/25	64/18870	0.00323051612813901	0.0250503450621979	0.0135438781432354	VEGFA/NR3C1	2
BP	GO:0009994	oocyte differentiation	2/25	65/18870	0.00333037409718014	0.0256779411924628	0.0138831982400392	IGF1/INHBB	2
BP	GO:0002685	regulation of leukocyte migration	3/25	230/18870	0.00337206132578002	0.0258524701643135	0.0139775601788205	VEGFA/C5AR1/CXCL12	3
BP	GO:0061180	mammary gland epithelium development	2/25	66/18870	0.00343166830445919	0.0261359445267648	0.0141308252221658	AR/NR3C1	2
BP	GO:0032102	negative regulation of response to external stimulus	4/25	481/18870	0.00344755642615395	0.0261359445267648	0.0141308252221658	FURIN/IGF1/PDGFRA/PDGFA	4
BP	GO:0007411	axon guidance	3/25	233/18870	0.00349718021399631	0.0262191908861491	0.0141758337258239	TUBB3/VEGFA/CXCL12	3
BP	GO:0097485	neuron projection guidance	3/25	233/18870	0.00349718021399631	0.0262191908861491	0.0141758337258239	TUBB3/VEGFA/CXCL12	3
BP	GO:0030193	regulation of blood coagulation	2/25	68/18870	0.00363855076292122	0.0271291944246379	0.0146678419997461	PDGFRA/PDGFA	2
BP	GO:0043627	response to estrogen	2/25	69/18870	0.00374413169501705	0.0275501088121798	0.0148954162371247	TSHB/AR	2
BP	GO:0050918	positive chemotaxis	2/25	69/18870	0.00374413169501705	0.0275501088121798	0.0148954162371247	VEGFA/CXCL12	2
BP	GO:0048588	developmental cell growth	3/25	239/18870	0.00375591019178575	0.0275501088121798	0.0148954162371247	IGF1/VEGFA/CXCL12	3
BP	GO:0030595	leukocyte chemotaxis	3/25	240/18870	0.00380014149349565	0.0277246882079226	0.0149898054384067	VEGFA/C5AR1/CXCL12	3
BP	GO:1900046	regulation of hemostasis	2/25	70/18870	0.00385113422715692	0.0277796604563946	0.015019527082269	PDGFRA/PDGFA	2
BP	GO:1902893	regulation of miRNA transcription	2/25	70/18870	0.00385113422715692	0.0277796604563946	0.015019527082269	AR/NR3C1	2
BP	GO:0016049	cell growth	4/25	497/18870	0.00387551316970163	0.0277796604563946	0.015019527082269	IGF1/AGTR1/VEGFA/CXCL12	4
BP	GO:0097529	myeloid leukocyte migration	3/25	242/18870	0.00388956189146277	0.0277796604563946	0.015019527082269	VEGFA/C5AR1/CXCL12	3
BP	GO:2001234	negative regulation of apoptotic signaling pathway	3/25	243/18870	0.00393475245072095	0.0279552831184729	0.0151144803425324	IGF1/AR/CXCL12	3
BP	GO:0061614	miRNA transcription	2/25	71/18870	0.00395955471607098	0.0279849778630642	0.0151305352911265	AR/NR3C1	2
BP	GO:0048738	cardiac muscle tissue development	3/25	247/18870	0.00411873396822087	0.0289591813205996	0.0156572542996998	IGF1/PDGFRA/VEGFA	3
BP	GO:0050818	regulation of coagulation	2/25	73/18870	0.00418063502359218	0.0292428955000752	0.0158106490040355	PDGFRA/PDGFA	2
BP	GO:0050870	positive regulation of T cell activation	3/25	251/18870	0.00430790052289255	0.0299785692798215	0.0162084030469965	IGF1/HLA-DOA/TNFSF9	3
BP	GO:0035924	cellular response to vascular endothelial growth factor stimulus	2/25	75/18870	0.00440734360108514	0.0303592145516372	0.0164142051293419	PDGFRA/VEGFA	2
BP	GO:0061045	negative regulation of wound healing	2/25	75/18870	0.00440734360108514	0.0303592145516372	0.0164142051293419	PDGFRA/PDGFA	2
BP	GO:0043536	positive regulation of blood vessel endothelial cell migration	2/25	76/18870	0.00452279945169916	0.0309971659391705	0.0167591239650947	FGFR1/VEGFA	2
BP	GO:0050772	positive regulation of axonogenesis	2/25	78/18870	0.00475789625433177	0.03244454882979	0.0175416751614348	VEGFA/CXCL12	2
BP	GO:0071695	anatomical structure maturation	3/25	261/18870	0.00480379262083282	0.0325937329323507	0.0176223339827394	FGFR3/IGF1/VEGFA	3
BP	GO:0014706	striated muscle tissue development	3/25	264/18870	0.00495903494014961	0.0334796537999155	0.0181013215673437	IGF1/PDGFRA/VEGFA	3
BP	GO:0007193	adenylate cyclase-inhibiting G protein-coupled receptor signaling pathway	2/25	80/18870	0.00499854923741083	0.0335793629463688	0.0181552309456767	GNAI1/MCHR1	2
BP	GO:0032868	response to insulin	3/25	269/18870	0.00522449097439971	0.0349243066613813	0.018882396728839	GHR/HRAS/INHBB	3
BP	GO:0050848	regulation of calcium-mediated signaling	2/25	83/18870	0.00536988389349003	0.0357202570758136	0.0193127403186922	IGF1/PDGFRA	2
BP	GO:1903039	positive regulation of leukocyte cell-cell adhesion	3/25	275/18870	0.00555422100524615	0.0367662336786294	0.0198782646503547	IGF1/HLA-DOA/TNFSF9	3
BP	GO:0008543	fibroblast growth factor receptor signaling pathway	2/25	86/18870	0.0057535592212513	0.0379008731225147	0.0204917259949523	FGFR3/FGFR1	2
BP	GO:0048708	astrocyte differentiation	2/25	87/18870	0.00588417680156474	0.0385740479213688	0.0208556889432526	C5AR1/NR3C1	2
BP	GO:0032147	activation of protein kinase activity	2/25	88/18870	0.00601615138841972	0.0392496030484883	0.0212209388549016	IGF1/VEGFA	2
BP	GO:0061448	connective tissue development	3/25	285/18870	0.00613121983385613	0.0397373505665284	0.0214846475157044	GHR/HRAS/FGFR3	3
BP	GO:0014910	regulation of smooth muscle cell migration	2/25	89/18870	0.00614947945392112	0.0397373505665284	0.0214846475157044	IGF1/PDGFA	2
BP	GO:0071560	cellular response to transforming growth factor beta stimulus	3/25	287/18870	0.00625077895668376	0.0402005073185776	0.021735060777294	FURIN/AMHR2/NR3C1	3
BP	GO:1903532	positive regulation of secretion by cell	3/25	288/18870	0.00631108211940881	0.0403968794152724	0.0218412325582321	IGF1/INHBB/CXCL12	3
BP	GO:0097006	regulation of plasma lipoprotein particle levels	2/25	91/18870	0.00642018194086586	0.0409022858861736	0.0221144888202792	FURIN/AGTR1	2
BP	GO:0030516	regulation of axon extension	2/25	92/18870	0.00655754933807364	0.0411971965359534	0.0222739370791293	VEGFA/CXCL12	2
BP	GO:0050886	endocrine process	2/25	92/18870	0.00655754933807364	0.0411971965359534	0.0222739370791293	AGTR1/INHBB	2
BP	GO:0140747	regulation of ncRNA transcription	2/25	92/18870	0.00655754933807364	0.0411971965359534	0.0222739370791293	AR/NR3C1	2
BP	GO:0071559	response to transforming growth factor beta	3/25	293/18870	0.00661785594826286	0.0413844724506576	0.0223751908607286	FURIN/AMHR2/NR3C1	3
BP	GO:0001656	metanephros development	2/25	94/18870	0.00683629892656084	0.0421675347424684	0.0227985662766168	PDGFRA/PDGFA	2
BP	GO:0051781	positive regulation of cell division	2/25	94/18870	0.00683629892656084	0.0421675347424684	0.0227985662766168	PDGFA/VEGFA	2
BP	GO:0071229	cellular response to acid chemical	2/25	94/18870	0.00683629892656084	0.0421675347424684	0.0227985662766168	PDGFRA/VEGFA	2
BP	GO:0003073	regulation of systemic arterial blood pressure	2/25	95/18870	0.00697767413131666	0.0428448135574512	0.0231647481282578	AGTR1/AR	2
BP	GO:0014909	smooth muscle cell migration	2/25	96/18870	0.00712037829584068	0.0433289387778287	0.0234264983346753	IGF1/PDGFA	2
BP	GO:0045666	positive regulation of neuron differentiation	2/25	96/18870	0.00712037829584068	0.0433289387778287	0.0234264983346753	FGFR1/CXCL12	2
BP	GO:1903035	negative regulation of response to wounding	2/25	97/18870	0.0072644079425206	0.0440080427589306	0.0237936669921845	PDGFRA/PDGFA	2
BP	GO:0051146	striated muscle cell differentiation	3/25	305/18870	0.00739019332320625	0.0445710770648483	0.0240980806843263	IGF1/PDGFRA/VEGFA	3
BP	GO:2001237	negative regulation of extrinsic apoptotic signaling pathway	2/25	99/18870	0.00755642980310365	0.0453720143487241	0.0245311205065824	IGF1/AR	2
BP	GO:0015850	organic hydroxy compound transport	3/25	308/18870	0.00759131357126406	0.0453806718775565	0.0245358013409277	FURIN/AGTR1/CXCL12	3
BP	GO:0060349	bone morphogenesis	2/25	100/18870	0.00770441509295871	0.0457895265528575	0.0247568552979418	GHR/FGFR3	2
BP	GO:0051047	positive regulation of secretion	3/25	310/18870	0.00772719350081383	0.0457895265528575	0.0247568552979418	IGF1/INHBB/CXCL12	3
BP	GO:0010906	regulation of glucose metabolic process	2/25	103/18870	0.00815622698699698	0.0479134200058654	0.0259051729776117	IGF1/NR3C1	2
BP	GO:0097306	cellular response to alcohol	2/25	103/18870	0.00815622698699698	0.0479134200058654	0.0259051729776117	GNAI1/INHBB	2
BP	GO:0002429	immune response-activating cell surface receptor signaling pathway	3/25	318/18870	0.00828519330208691	0.0484612384091894	0.0262013599435326	HRAS/TLR1/C5AR1	3
BP	GO:0042102	positive regulation of T cell proliferation	2/25	105/18870	0.00846394721588837	0.049083659709233	0.0265378821838695	IGF1/TNFSF9	2
BP	GO:0043255	regulation of carbohydrate biosynthetic process	2/25	105/18870	0.00846394721588837	0.049083659709233	0.0265378821838695	IGF1/NR3C1	2
BP	GO:0022409	positive regulation of cell-cell adhesion	3/25	322/18870	0.00857293260624745	0.0492943624859228	0.0266518020809745	IGF1/HLA-DOA/TNFSF9	3
BP	GO:0044403	biological process involved in symbiotic interaction	3/25	322/18870	0.00857293260624745	0.0492943624859228	0.0266518020809745	FURIN/AGTR1/INHBB	3
BP	GO:0061387	regulation of extent of cell growth	2/25	109/18870	0.00909489395323108	0.051687969354096	0.0279459447231159	VEGFA/CXCL12	2
BP	GO:0021700	developmental maturation	3/25	330/18870	0.00916603086752367	0.051687969354096	0.0279459447231159	FGFR3/IGF1/VEGFA	3
BP	GO:0048545	response to steroid hormone	3/25	330/18870	0.00916603086752367	0.051687969354096	0.0279459447231159	GHR/AR/NR3C1	3
BP	GO:0051251	positive regulation of lymphocyte activation	3/25	330/18870	0.00916603086752367	0.051687969354096	0.0279459447231159	IGF1/HLA-DOA/TNFSF9	3
BP	GO:0014812	muscle cell migration	2/25	110/18870	0.00925584123290002	0.051687969354096	0.0279459447231159	IGF1/PDGFA	2
BP	GO:0042116	macrophage activation	2/25	110/18870	0.00925584123290002	0.051687969354096	0.0279459447231159	TLR1/C5AR1	2
BP	GO:0048477	oogenesis	2/25	110/18870	0.00925584123290002	0.051687969354096	0.0279459447231159	IGF1/INHBB	2
BP	GO:0060562	epithelial tube morphogenesis	3/25	334/18870	0.00947144363316249	0.0526752008614815	0.0284797075595956	AR/VEGFA/NR3C1	3
BP	GO:0007200	phospholipase C-activating G protein-coupled receptor signaling pathway	2/25	113/18870	0.00974633421910291	0.0539827572870312	0.0291866592941557	AGTR1/C5AR1	2
BP	GO:0007265	Ras protein signal transduction	3/25	341/18870	0.0100202326813054	0.0552742103598839	0.0298849044881038	HRAS/IGF1/AGTR1	3
BP	GO:0044344	cellular response to fibroblast growth factor stimulus	2/25	115/18870	0.0100796717259466	0.0553769819113747	0.029940469605731	FGFR3/FGFR1	2
BP	GO:0001824	blastocyst development	2/25	116/18870	0.010248233034158	0.0560760170457759	0.0303184143667578	FURIN/IGF1	2
BP	GO:0002768	immune response-regulating cell surface receptor signaling pathway	3/25	346/18870	0.0104234419521686	0.0568056655786862	0.0307129107616214	HRAS/TLR1/C5AR1	3
BP	GO:0051928	positive regulation of calcium ion transport	2/25	118/18870	0.0105891239875053	0.057477765004179	0.0310762922917525	MCHR1/CXCL12	2
BP	GO:1990778	protein localization to cell periphery	3/25	353/18870	0.0110037358368257	0.0594903168548704	0.0321644113158629	HRAS/GNAI1/AR	3
BP	GO:0048675	axon extension	2/25	121/18870	0.0111098311234206	0.0598255588669911	0.032345665384395	VEGFA/CXCL12	2
BP	GO:0031346	positive regulation of cell projection organization	3/25	355/18870	0.0111729346271736	0.0599275584548402	0.0324008131272727	HRAS/VEGFA/CXCL12	3
BP	GO:0030518	intracellular steroid hormone receptor signaling pathway	2/25	122/18870	0.0112858856961652	0.0600586152537105	0.0324716711258087	AR/NR3C1	2
BP	GO:0032874	positive regulation of stress-activated MAPK cascade	2/25	122/18870	0.0112858856961652	0.0600586152537105	0.0324716711258087	HRAS/VEGFA	2
BP	GO:0030282	bone mineralization	2/25	123/18870	0.0114631774970785	0.0605273613367143	0.0327251063504556	FGFR3/IGF1	2
BP	GO:0071774	response to fibroblast growth factor	2/25	123/18870	0.0114631774970785	0.0605273613367143	0.0327251063504556	FGFR3/FGFR1	2
BP	GO:0070304	positive regulation of stress-activated protein kinase signaling cascade	2/25	124/18870	0.0116417032138389	0.0612317490743389	0.033105945083826	HRAS/VEGFA	2
BP	GO:0071675	regulation of mononuclear cell migration	2/25	125/18870	0.0118214595401179	0.0619371451580693	0.0334873289959852	C5AR1/CXCL12	2
BP	GO:0050878	regulation of body fluid levels	3/25	365/18870	0.0120417242516587	0.0628485377288495	0.0339800882728993	PDGFRA/PDGFA/VEGFA	3
BP	GO:0051384	response to glucocorticoid	2/25	127/18870	0.0121846508258285	0.0633508473971239	0.0342516701980339	GHR/NR3C1	2
BP	GO:0010595	positive regulation of endothelial cell migration	2/25	130/18870	0.0127385850111716	0.0650025616022318	0.0351446964563903	FGFR1/VEGFA	2
BP	GO:0032429	regulation of phospholipase A2 activity	1/25	10/18870	0.0131729583202754	0.0650025616022318	0.0351446964563903	AGTR1	1
BP	GO:0035768	endothelial cell chemotaxis to fibroblast growth factor	1/25	10/18870	0.0131729583202754	0.0650025616022318	0.0351446964563903	FGFR1	1
BP	GO:0042711	maternal behavior	1/25	10/18870	0.0131729583202754	0.0650025616022318	0.0351446964563903	NR3C1	1
BP	GO:0044650	adhesion of symbiont to host cell	1/25	10/18870	0.0131729583202754	0.0650025616022318	0.0351446964563903	INHBB	1
BP	GO:0060768	regulation of epithelial cell proliferation involved in prostate gland development	1/25	10/18870	0.0131729583202754	0.0650025616022318	0.0351446964563903	AR	1
BP	GO:0060947	cardiac vascular smooth muscle cell differentiation	1/25	10/18870	0.0131729583202754	0.0650025616022318	0.0351446964563903	VEGFA	1
BP	GO:0061418	regulation of transcription from RNA polymerase II promoter in response to hypoxia	1/25	10/18870	0.0131729583202754	0.0650025616022318	0.0351446964563903	VEGFA	1
BP	GO:0070339	response to bacterial lipopeptide	1/25	10/18870	0.0131729583202754	0.0650025616022318	0.0351446964563903	TLR1	1
BP	GO:0071220	cellular response to bacterial lipoprotein	1/25	10/18870	0.0131729583202754	0.0650025616022318	0.0351446964563903	TLR1	1
BP	GO:0071221	cellular response to bacterial lipopeptide	1/25	10/18870	0.0131729583202754	0.0650025616022318	0.0351446964563903	TLR1	1
BP	GO:1905918	regulation of CoA-transferase activity	1/25	10/18870	0.0131729583202754	0.0650025616022318	0.0351446964563903	AGTR1	1
BP	GO:2000048	negative regulation of cell-cell adhesion mediated by cadherin	1/25	10/18870	0.0131729583202754	0.0650025616022318	0.0351446964563903	VEGFA	1
BP	GO:2000544	regulation of endothelial cell chemotaxis to fibroblast growth factor	1/25	10/18870	0.0131729583202754	0.0650025616022318	0.0351446964563903	FGFR1	1
BP	GO:0030168	platelet activation	2/25	133/18870	0.0133034173041653	0.0654084684121459	0.0353641566018428	PDGFRA/PDGFA	2
BP	GO:0002696	positive regulation of leukocyte activation	3/25	380/18870	0.0134166594177395	0.0657167514360186	0.0355308348531241	IGF1/HLA-DOA/TNFSF9	3
BP	GO:0001818	negative regulation of cytokine production	3/25	381/18870	0.0135114028376192	0.0657167514360186	0.0355308348531241	FURIN/IGF1/INHBB	3
BP	GO:0050863	regulation of T cell activation	3/25	381/18870	0.0135114028376192	0.0657167514360186	0.0355308348531241	IGF1/HLA-DOA/TNFSF9	3
BP	GO:0098781	ncRNA transcription	2/25	136/18870	0.0138790597194317	0.0659422472081377	0.0356527528247853	AR/NR3C1	2
BP	GO:0043401	steroid hormone mediated signaling pathway	2/25	138/18870	0.0142687837200342	0.0659422472081377	0.0356527528247853	AR/NR3C1	2
BP	GO:0002551	mast cell chemotaxis	1/25	11/18870	0.0144810535504974	0.0659422472081377	0.0356527528247853	VEGFA	1
BP	GO:0031943	regulation of glucocorticoid metabolic process	1/25	11/18870	0.0144810535504974	0.0659422472081377	0.0356527528247853	NR3C1	1
BP	GO:0032276	regulation of gonadotropin secretion	1/25	11/18870	0.0144810535504974	0.0659422472081377	0.0356527528247853	INHBB	1
BP	GO:0032493	response to bacterial lipoprotein	1/25	11/18870	0.0144810535504974	0.0659422472081377	0.0356527528247853	TLR1	1
BP	GO:0033148	positive regulation of intracellular estrogen receptor signaling pathway	1/25	11/18870	0.0144810535504974	0.0659422472081377	0.0356527528247853	AR	1
BP	GO:0035766	cell chemotaxis to fibroblast growth factor	1/25	11/18870	0.0144810535504974	0.0659422472081377	0.0356527528247853	FGFR1	1
BP	GO:0035812	renal sodium excretion	1/25	11/18870	0.0144810535504974	0.0659422472081377	0.0356527528247853	AGTR1	1
BP	GO:0044062	regulation of excretion	1/25	11/18870	0.0144810535504974	0.0659422472081377	0.0356527528247853	AGTR1	1
BP	GO:0060601	lateral sprouting from an epithelium	1/25	11/18870	0.0144810535504974	0.0659422472081377	0.0356527528247853	AR	1
BP	GO:0060736	prostate gland growth	1/25	11/18870	0.0144810535504974	0.0659422472081377	0.0356527528247853	AR	1
BP	GO:0060742	epithelial cell differentiation involved in prostate gland development	1/25	11/18870	0.0144810535504974	0.0659422472081377	0.0356527528247853	AR	1
BP	GO:0060746	parental behavior	1/25	11/18870	0.0144810535504974	0.0659422472081377	0.0356527528247853	NR3C1	1
BP	GO:0060767	epithelial cell proliferation involved in prostate gland development	1/25	11/18870	0.0144810535504974	0.0659422472081377	0.0356527528247853	AR	1
BP	GO:0072697	protein localization to cell cortex	1/25	11/18870	0.0144810535504974	0.0659422472081377	0.0356527528247853	GNAI1	1
BP	GO:0098696	regulation of neurotransmitter receptor localization to postsynaptic specialization membrane	1/25	11/18870	0.0144810535504974	0.0659422472081377	0.0356527528247853	HRAS	1
BP	GO:1904847	regulation of cell chemotaxis to fibroblast growth factor	1/25	11/18870	0.0144810535504974	0.0659422472081377	0.0356527528247853	FGFR1	1
BP	GO:2000644	regulation of receptor catabolic process	1/25	11/18870	0.0144810535504974	0.0659422472081377	0.0356527528247853	FURIN	1
BP	GO:0070555	response to interleukin-1	2/25	140/18870	0.0146632475070705	0.0665485848397815	0.0359805791671471	GHR/INHBB	2
BP	GO:0001101	response to acid chemical	2/25	141/18870	0.0148622487803718	0.0669487997454119	0.0361969618915969	PDGFRA/VEGFA	2
BP	GO:0050867	positive regulation of cell activation	3/25	396/18870	0.0149790865422668	0.0669487997454119	0.0361969618915969	IGF1/HLA-DOA/TNFSF9	3
BP	GO:0050900	leukocyte migration	3/25	396/18870	0.0149790865422668	0.0669487997454119	0.0361969618915969	VEGFA/C5AR1/CXCL12	3
BP	GO:0051592	response to calcium ion	2/25	144/18870	0.0154662916670031	0.0669487997454119	0.0361969618915969	TSHB/INHBB	2
BP	GO:0045834	positive regulation of lipid metabolic process	2/25	145/18870	0.0156699750042197	0.0669487997454119	0.0361969618915969	FGFR3/PDGFRA	2
BP	GO:0050671	positive regulation of lymphocyte proliferation	2/25	145/18870	0.0156699750042197	0.0669487997454119	0.0361969618915969	IGF1/TNFSF9	2
BP	GO:0001553	luteinization	1/25	12/18870	0.0157874840961915	0.0669487997454119	0.0361969618915969	PDGFRA	1
BP	GO:0010749	regulation of nitric oxide mediated signal transduction	1/25	12/18870	0.0157874840961915	0.0669487997454119	0.0361969618915969	VEGFA	1
BP	GO:0014004	microglia differentiation	1/25	12/18870	0.0157874840961915	0.0669487997454119	0.0361969618915969	NR3C1	1
BP	GO:0033145	positive regulation of intracellular steroid hormone receptor signaling pathway	1/25	12/18870	0.0157874840961915	0.0669487997454119	0.0361969618915969	AR	1
BP	GO:0033605	positive regulation of catecholamine secretion	1/25	12/18870	0.0157874840961915	0.0669487997454119	0.0361969618915969	CXCL12	1
BP	GO:0034135	regulation of toll-like receptor 2 signaling pathway	1/25	12/18870	0.0157874840961915	0.0669487997454119	0.0361969618915969	TLR1	1
BP	GO:0035112	genitalia morphogenesis	1/25	12/18870	0.0157874840961915	0.0669487997454119	0.0361969618915969	AR	1
BP	GO:0045602	negative regulation of endothelial cell differentiation	1/25	12/18870	0.0157874840961915	0.0669487997454119	0.0361969618915969	VEGFA	1
BP	GO:0071394	cellular response to testosterone stimulus	1/25	12/18870	0.0157874840961915	0.0669487997454119	0.0361969618915969	AR	1
BP	GO:0071635	negative regulation of transforming growth factor beta production	1/25	12/18870	0.0157874840961915	0.0669487997454119	0.0361969618915969	FURIN	1
BP	GO:0071679	commissural neuron axon guidance	1/25	12/18870	0.0157874840961915	0.0669487997454119	0.0361969618915969	VEGFA	1
BP	GO:0072497	mesenchymal stem cell differentiation	1/25	12/18870	0.0157874840961915	0.0669487997454119	0.0361969618915969	PDGFRA	1
BP	GO:0097048	dendritic cell apoptotic process	1/25	12/18870	0.0157874840961915	0.0669487997454119	0.0361969618915969	CXCL12	1
BP	GO:0097084	vascular associated smooth muscle cell development	1/25	12/18870	0.0157874840961915	0.0669487997454119	0.0361969618915969	VEGFA	1
BP	GO:2000668	regulation of dendritic cell apoptotic process	1/25	12/18870	0.0157874840961915	0.0669487997454119	0.0361969618915969	CXCL12	1
BP	GO:0035264	multicellular organism growth	2/25	147/18870	0.016080826137147	0.0679803148539206	0.0367546673801983	GHR/AR	2
BP	GO:0032946	positive regulation of mononuclear cell proliferation	2/25	148/18870	0.0162879875851399	0.0686422333945182	0.0371125444486516	IGF1/TNFSF9	2
BP	GO:0007178	transmembrane receptor protein serine/threonine kinase signaling pathway	3/25	410/18870	0.0164280966071069	0.0690183501419323	0.037315898110326	FURIN/AMHR2/INHBB	3
BP	GO:0031960	response to corticosteroid	2/25	149/18870	0.0164963020653109	0.0690909935266261	0.0373551739425655	GHR/NR3C1	2
BP	GO:0002430	complement receptor mediated signaling pathway	1/25	13/18870	0.0170922519876746	0.0696522100518752	0.0376586048219036	C5AR1	1
BP	GO:0032490	detection of molecule of bacterial origin	1/25	13/18870	0.0170922519876746	0.0696522100518752	0.0376586048219036	TLR1	1
BP	GO:0032494	response to peptidoglycan	1/25	13/18870	0.0170922519876746	0.0696522100518752	0.0376586048219036	C5AR1	1
BP	GO:0042921	glucocorticoid receptor signaling pathway	1/25	13/18870	0.0170922519876746	0.0696522100518752	0.0376586048219036	NR3C1	1
BP	GO:0044406	adhesion of symbiont to host	1/25	13/18870	0.0170922519876746	0.0696522100518752	0.0376586048219036	INHBB	1
BP	GO:0097475	motor neuron migration	1/25	13/18870	0.0170922519876746	0.0696522100518752	0.0376586048219036	VEGFA	1
BP	GO:1902667	regulation of axon guidance	1/25	13/18870	0.0170922519876746	0.0696522100518752	0.0376586048219036	VEGFA	1
BP	GO:1902947	regulation of tau-protein kinase activity	1/25	13/18870	0.0170922519876746	0.0696522100518752	0.0376586048219036	C5AR1	1
BP	GO:1904995	negative regulation of leukocyte adhesion to vascular endothelial cell	1/25	13/18870	0.0170922519876746	0.0696522100518752	0.0376586048219036	CXCL12	1
BP	GO:0032368	regulation of lipid transport	2/25	153/18870	0.0173410272058127	0.0702441012486206	0.0379786204633197	FURIN/AGTR1	2
BP	GO:0043535	regulation of blood vessel endothelial cell migration	2/25	153/18870	0.0173410272058127	0.0702441012486206	0.0379786204633197	FGFR1/VEGFA	2
BP	GO:0042692	muscle cell differentiation	3/25	419/18870	0.0174002283856263	0.0702741366645682	0.037994859601446	IGF1/PDGFRA/VEGFA	3
BP	GO:0046718	viral entry into host cell	2/25	156/18870	0.0179865236613238	0.0707153045500907	0.0382333842232582	FURIN/AGTR1	2
BP	GO:0048754	branching morphogenesis of an epithelial tube	2/25	156/18870	0.0179865236613238	0.0707153045500907	0.0382333842232582	AR/VEGFA	2
BP	GO:0072006	nephron development	2/25	156/18870	0.0179865236613238	0.0707153045500907	0.0382333842232582	PDGFRA/VEGFA	2
BP	GO:0050727	regulation of inflammatory response	3/25	425/18870	0.0180660529528498	0.0707153045500907	0.0382333842232582	FURIN/IGF1/AGTR1	3
BP	GO:0050770	regulation of axonogenesis	2/25	157/18870	0.0182039491427671	0.0707153045500907	0.0382333842232582	VEGFA/CXCL12	2
BP	GO:0006465	signal peptide processing	1/25	14/18870	0.0183953592528976	0.0707153045500907	0.0382333842232582	FURIN	1
BP	GO:0030238	male sex determination	1/25	14/18870	0.0183953592528976	0.0707153045500907	0.0382333842232582	AR	1
BP	GO:0031958	corticosteroid receptor signaling pathway	1/25	14/18870	0.0183953592528976	0.0707153045500907	0.0382333842232582	NR3C1	1
BP	GO:0032908	regulation of transforming growth factor beta1 production	1/25	14/18870	0.0183953592528976	0.0707153045500907	0.0382333842232582	FURIN	1
BP	GO:0034392	negative regulation of smooth muscle cell apoptotic process	1/25	14/18870	0.0183953592528976	0.0707153045500907	0.0382333842232582	IGF1	1
BP	GO:0035630	bone mineralization involved in bone maturation	1/25	14/18870	0.0183953592528976	0.0707153045500907	0.0382333842232582	IGF1	1
BP	GO:0035791	platelet-derived growth factor receptor-beta signaling pathway	1/25	14/18870	0.0183953592528976	0.0707153045500907	0.0382333842232582	PDGFA	1
BP	GO:0046598	positive regulation of viral entry into host cell	1/25	14/18870	0.0183953592528976	0.0707153045500907	0.0382333842232582	FURIN	1
BP	GO:0075294	positive regulation by symbiont of entry into host	1/25	14/18870	0.0183953592528976	0.0707153045500907	0.0382333842232582	FURIN	1
BP	GO:0097531	mast cell migration	1/25	14/18870	0.0183953592528976	0.0707153045500907	0.0382333842232582	VEGFA	1
BP	GO:1904321	response to forskolin	1/25	14/18870	0.0183953592528976	0.0707153045500907	0.0382333842232582	GNAI1	1
BP	GO:1904322	cellular response to forskolin	1/25	14/18870	0.0183953592528976	0.0707153045500907	0.0382333842232582	GNAI1	1
BP	GO:0060537	muscle tissue development	3/25	433/18870	0.0189759539054657	0.0727411566376186	0.0393286942376141	IGF1/PDGFRA/VEGFA	3
BP	GO:0007292	female gamete generation	2/25	163/18870	0.0195320143404236	0.0734301328131073	0.0397012004582366	IGF1/INHBB	2
BP	GO:0044409	entry into host	2/25	163/18870	0.0195320143404236	0.0734301328131073	0.0397012004582366	FURIN/AGTR1	2
BP	GO:0030728	ovulation	1/25	15/18870	0.0196968079174437	0.0734301328131073	0.0397012004582366	INHBB	1
BP	GO:0033189	response to vitamin A	1/25	15/18870	0.0196968079174437	0.0734301328131073	0.0397012004582366	TSHB	1
BP	GO:0045725	positive regulation of glycogen biosynthetic process	1/25	15/18870	0.0196968079174437	0.0734301328131073	0.0397012004582366	IGF1	1
BP	GO:0050966	detection of mechanical stimulus involved in sensory perception of pain	1/25	15/18870	0.0196968079174437	0.0734301328131073	0.0397012004582366	CXCL12	1
BP	GO:0060572	morphogenesis of an epithelial bud	1/25	15/18870	0.0196968079174437	0.0734301328131073	0.0397012004582366	AR	1
BP	GO:0090030	regulation of steroid hormone biosynthetic process	1/25	15/18870	0.0196968079174437	0.0734301328131073	0.0397012004582366	NR3C1	1
BP	GO:0090280	positive regulation of calcium ion import	1/25	15/18870	0.0196968079174437	0.0734301328131073	0.0397012004582366	CXCL12	1
BP	GO:1900029	positive regulation of ruffle assembly	1/25	15/18870	0.0196968079174437	0.0734301328131073	0.0397012004582366	HRAS	1
BP	GO:0070665	positive regulation of leukocyte proliferation	2/25	166/18870	0.0202110229058193	0.0751407070772515	0.0406260503687269	IGF1/TNFSF9	2
BP	GO:0010720	positive regulation of cell development	3/25	444/18870	0.0202684814786879	0.0751484408922938	0.0406302317821268	VEGFA/TNFSF9/CXCL12	3
BP	GO:0007409	axonogenesis	3/25	448/18870	0.0207504052657663	0.0757776228886973	0.0409704093033565	TUBB3/VEGFA/CXCL12	3
BP	GO:0002399	MHC class II protein complex assembly	1/25	16/18870	0.0209966000045322	0.0757776228886973	0.0409704093033565	HLA-DOA	1
BP	GO:0002503	peptide antigen assembly with MHC class II protein complex	1/25	16/18870	0.0209966000045322	0.0757776228886973	0.0409704093033565	HLA-DOA	1
BP	GO:0006704	glucocorticoid biosynthetic process	1/25	16/18870	0.0209966000045322	0.0757776228886973	0.0409704093033565	NR3C1	1
BP	GO:0016045	detection of bacterium	1/25	16/18870	0.0209966000045322	0.0757776228886973	0.0409704093033565	TLR1	1
BP	GO:0034374	low-density lipoprotein particle remodeling	1/25	16/18870	0.0209966000045322	0.0757776228886973	0.0409704093033565	AGTR1	1
BP	GO:0051044	positive regulation of membrane protein ectodomain proteolysis	1/25	16/18870	0.0209966000045322	0.0757776228886973	0.0409704093033565	FURIN	1
BP	GO:0060033	anatomical structure regression	1/25	16/18870	0.0209966000045322	0.0757776228886973	0.0409704093033565	AMHR2	1
BP	GO:0060841	venous blood vessel development	1/25	16/18870	0.0209966000045322	0.0757776228886973	0.0409704093033565	VEGFA	1
BP	GO:2000846	regulation of corticosteroid hormone secretion	1/25	16/18870	0.0209966000045322	0.0757776228886973	0.0409704093033565	AGTR1	1
BP	GO:0048568	embryonic organ development	3/25	453/18870	0.0213617589084118	0.0764407684671204	0.0413289497898483	PDGFRA/PDGFA/VEGFA	3
BP	GO:0009266	response to temperature stimulus	2/25	171/18870	0.0213646039590247	0.0764407684671204	0.0413289497898483	IGF1/CXCL12	2
BP	GO:0032274	gonadotropin secretion	1/25	17/18870	0.0222947375350236	0.0764407684671204	0.0413289497898483	INHBB	1
BP	GO:0032905	transforming growth factor beta1 production	1/25	17/18870	0.0222947375350236	0.0764407684671204	0.0413289497898483	FURIN	1
BP	GO:0034134	toll-like receptor 2 signaling pathway	1/25	17/18870	0.0222947375350236	0.0764407684671204	0.0413289497898483	TLR1	1
BP	GO:0043129	surfactant homeostasis	1/25	17/18870	0.0222947375350236	0.0764407684671204	0.0413289497898483	VEGFA	1
BP	GO:0044320	cellular response to leptin stimulus	1/25	17/18870	0.0222947375350236	0.0764407684671204	0.0413289497898483	INHBB	1
BP	GO:0048557	embryonic digestive tract morphogenesis	1/25	17/18870	0.0222947375350236	0.0764407684671204	0.0413289497898483	PDGFRA	1
BP	GO:0050872	white fat cell differentiation	1/25	17/18870	0.0222947375350236	0.0764407684671204	0.0413289497898483	PDGFRA	1
BP	GO:0050965	detection of temperature stimulus involved in sensory perception of pain	1/25	17/18870	0.0222947375350236	0.0764407684671204	0.0413289497898483	CXCL12	1
BP	GO:0061548	ganglion development	1/25	17/18870	0.0222947375350236	0.0764407684671204	0.0413289497898483	TUBB3	1
BP	GO:0070875	positive regulation of glycogen metabolic process	1/25	17/18870	0.0222947375350236	0.0764407684671204	0.0413289497898483	IGF1	1
BP	GO:0071071	regulation of phospholipid biosynthetic process	1/25	17/18870	0.0222947375350236	0.0764407684671204	0.0413289497898483	PDGFA	1
BP	GO:0072224	metanephric glomerulus development	1/25	17/18870	0.0222947375350236	0.0764407684671204	0.0413289497898483	PDGFRA	1
BP	GO:0097067	cellular response to thyroid hormone stimulus	1/25	17/18870	0.0222947375350236	0.0764407684671204	0.0413289497898483	INHBB	1
BP	GO:1901163	regulation of trophoblast cell migration	1/25	17/18870	0.0222947375350236	0.0764407684671204	0.0413289497898483	VEGFA	1
BP	GO:1901522	positive regulation of transcription from RNA polymerase II promoter involved in cellular response to chemical stimulus	1/25	17/18870	0.0222947375350236	0.0764407684671204	0.0413289497898483	VEGFA	1
BP	GO:1901550	regulation of endothelial cell development	1/25	17/18870	0.0222947375350236	0.0764407684671204	0.0413289497898483	VEGFA	1
BP	GO:1903140	regulation of establishment of endothelial barrier	1/25	17/18870	0.0222947375350236	0.0764407684671204	0.0413289497898483	VEGFA	1
BP	GO:0031214	biomineral tissue development	2/25	175/18870	0.0223069597000587	0.0764407684671204	0.0413289497898483	FGFR3/IGF1	2
BP	GO:0010634	positive regulation of epithelial cell migration	2/25	176/18870	0.0225452304850966	0.077062664403718	0.0416651879838587	FGFR1/VEGFA	2
BP	GO:0001837	epithelial to mesenchymal transition	2/25	178/18870	0.0230249692071693	0.0775884605199716	0.0419494682406393	IGF1/FGFR1	2
BP	GO:1990138	neuron projection extension	2/25	179/18870	0.0232664311469724	0.0775884605199716	0.0419494682406393	VEGFA/CXCL12	2
BP	GO:0036003	positive regulation of transcription from RNA polymerase II promoter in response to stress	1/25	18/18870	0.023591222527419	0.0775884605199716	0.0419494682406393	VEGFA	1
BP	GO:0038083	peptidyl-tyrosine autophosphorylation	1/25	18/18870	0.023591222527419	0.0775884605199716	0.0419494682406393	VEGFA	1
BP	GO:0043116	negative regulation of vascular permeability	1/25	18/18870	0.023591222527419	0.0775884605199716	0.0419494682406393	VEGFA	1
BP	GO:0043117	positive regulation of vascular permeability	1/25	18/18870	0.023591222527419	0.0775884605199716	0.0419494682406393	VEGFA	1
BP	GO:0045945	positive regulation of transcription by RNA polymerase III	1/25	18/18870	0.023591222527419	0.0775884605199716	0.0419494682406393	AR	1
BP	GO:0048569	post-embryonic animal organ development	1/25	18/18870	0.023591222527419	0.0775884605199716	0.0419494682406393	VEGFA	1
BP	GO:0061450	trophoblast cell migration	1/25	18/18870	0.023591222527419	0.0775884605199716	0.0419494682406393	VEGFA	1
BP	GO:0090036	regulation of protein kinase C signaling	1/25	18/18870	0.023591222527419	0.0775884605199716	0.0419494682406393	VEGFA	1
BP	GO:0090190	positive regulation of branching involved in ureteric bud morphogenesis	1/25	18/18870	0.023591222527419	0.0775884605199716	0.0419494682406393	VEGFA	1
BP	GO:0150079	negative regulation of neuroinflammatory response	1/25	18/18870	0.023591222527419	0.0775884605199716	0.0419494682406393	IGF1	1
BP	GO:1903236	regulation of leukocyte tethering or rolling	1/25	18/18870	0.023591222527419	0.0775884605199716	0.0419494682406393	CXCL12	1
BP	GO:1905288	vascular associated smooth muscle cell apoptotic process	1/25	18/18870	0.023591222527419	0.0775884605199716	0.0419494682406393	IGF1	1
BP	GO:1905459	regulation of vascular associated smooth muscle cell apoptotic process	1/25	18/18870	0.023591222527419	0.0775884605199716	0.0419494682406393	IGF1	1
BP	GO:0043534	blood vessel endothelial cell migration	2/25	181/18870	0.0237525252323838	0.0775884605199716	0.0419494682406393	FGFR1/VEGFA	2
BP	GO:0045580	regulation of T cell differentiation	2/25	181/18870	0.0237525252323838	0.0775884605199716	0.0419494682406393	HLA-DOA/TNFSF9	2
BP	GO:1905475	regulation of protein localization to membrane	2/25	181/18870	0.0237525252323838	0.0775884605199716	0.0419494682406393	HRAS/AR	2
BP	GO:0002757	immune response-activating signaling pathway	3/25	473/18870	0.023906769199716	0.0775884605199716	0.0419494682406393	HRAS/TLR1/C5AR1	3
BP	GO:0042129	regulation of T cell proliferation	2/25	182/18870	0.0239971514138063	0.0775884605199716	0.0419494682406393	IGF1/TNFSF9	2
BP	GO:1905952	regulation of lipid localization	2/25	183/18870	0.0242428263873992	0.0775884605199716	0.0419494682406393	FURIN/AGTR1	2
BP	GO:1903829	positive regulation of protein localization	3/25	476/18870	0.0243022809569317	0.0775884605199716	0.0419494682406393	HRAS/IGF1/GNAI1	3
BP	GO:0045766	positive regulation of angiogenesis	2/25	185/18870	0.0247373108430444	0.0775884605199716	0.0419494682406393	VEGFA/C5AR1	2
BP	GO:1904018	positive regulation of vasculature development	2/25	185/18870	0.0247373108430444	0.0775884605199716	0.0419494682406393	VEGFA/C5AR1	2
BP	GO:0010744	positive regulation of macrophage derived foam cell differentiation	1/25	19/18870	0.0248860569978636	0.0775884605199716	0.0419494682406393	AGTR1	1
BP	GO:0010759	positive regulation of macrophage chemotaxis	1/25	19/18870	0.0248860569978636	0.0775884605199716	0.0419494682406393	C5AR1	1
BP	GO:0035930	corticosteroid hormone secretion	1/25	19/18870	0.0248860569978636	0.0775884605199716	0.0419494682406393	AGTR1	1
BP	GO:0038166	angiotensin-activated signaling pathway	1/25	19/18870	0.0248860569978636	0.0775884605199716	0.0419494682406393	AGTR1	1
BP	GO:0055003	cardiac myofibril assembly	1/25	19/18870	0.0248860569978636	0.0775884605199716	0.0419494682406393	PDGFRA	1
BP	GO:0060977	coronary vasculature morphogenesis	1/25	19/18870	0.0248860569978636	0.0775884605199716	0.0419494682406393	VEGFA	1
BP	GO:0061298	retina vasculature development in camera-type eye	1/25	19/18870	0.0248860569978636	0.0775884605199716	0.0419494682406393	PDGFRA	1
BP	GO:0071391	cellular response to estrogen stimulus	1/25	19/18870	0.0248860569978636	0.0775884605199716	0.0419494682406393	AR	1
BP	GO:0097254	renal tubular secretion	1/25	19/18870	0.0248860569978636	0.0775884605199716	0.0419494682406393	AGTR1	1
BP	GO:0098543	detection of other organism	1/25	19/18870	0.0248860569978636	0.0775884605199716	0.0419494682406393	TLR1	1
BP	GO:1903131	mononuclear cell differentiation	3/25	481/18870	0.0249694500603145	0.0775884605199716	0.0419494682406393	HLA-DOA/VEGFA/TNFSF9	3
BP	GO:0007565	female pregnancy	2/25	186/18870	0.0249861144047366	0.0775884605199716	0.0419494682406393	AR/VEGFA	2
BP	GO:0032640	tumor necrosis factor production	2/25	186/18870	0.0249861144047366	0.0775884605199716	0.0419494682406393	IGF1/TLR1	2
BP	GO:0032680	regulation of tumor necrosis factor production	2/25	186/18870	0.0249861144047366	0.0775884605199716	0.0419494682406393	IGF1/TLR1	2
BP	GO:0032872	regulation of stress-activated MAPK cascade	2/25	186/18870	0.0249861144047366	0.0775884605199716	0.0419494682406393	HRAS/VEGFA	2
BP	GO:0051302	regulation of cell division	2/25	186/18870	0.0249861144047366	0.0775884605199716	0.0419494682406393	PDGFA/VEGFA	2
BP	GO:0008217	regulation of blood pressure	2/25	187/18870	0.0252359549178629	0.0780072683907515	0.0421759035553301	AGTR1/AR	2
BP	GO:0008361	regulation of cell size	2/25	187/18870	0.0252359549178629	0.0780072683907515	0.0421759035553301	VEGFA/CXCL12	2
BP	GO:0023061	signal release	3/25	484/18870	0.0253745418889079	0.078248026118729	0.0423060731526619	AGTR1/INHBB/CXCL12	3
BP	GO:0006109	regulation of carbohydrate metabolic process	2/25	188/18870	0.0254868294358719	0.078248026118729	0.0423060731526619	IGF1/NR3C1	2
BP	GO:0044000	movement in host	2/25	188/18870	0.0254868294358719	0.078248026118729	0.0423060731526619	FURIN/AGTR1	2
BP	GO:0046890	regulation of lipid biosynthetic process	2/25	189/18870	0.0257387350176489	0.0784478341430384	0.0424141026239753	PDGFA/NR3C1	2
BP	GO:0070302	regulation of stress-activated protein kinase signaling cascade	2/25	189/18870	0.0257387350176489	0.0784478341430384	0.0424141026239753	HRAS/VEGFA	2
BP	GO:0002040	sprouting angiogenesis	2/25	190/18870	0.0259916687275073	0.0784478341430384	0.0424141026239753	AGTR1/VEGFA	2
BP	GO:0002396	MHC protein complex assembly	1/25	20/18870	0.0261792429601494	0.0784478341430384	0.0424141026239753	HLA-DOA	1
BP	GO:0002501	peptide antigen assembly with MHC protein complex	1/25	20/18870	0.0261792429601494	0.0784478341430384	0.0424141026239753	HLA-DOA	1
BP	GO:0002577	regulation of antigen processing and presentation	1/25	20/18870	0.0261792429601494	0.0784478341430384	0.0424141026239753	HLA-DOA	1
BP	GO:0061050	regulation of cell growth involved in cardiac muscle cell development	1/25	20/18870	0.0261792429601494	0.0784478341430384	0.0424141026239753	IGF1	1
BP	GO:0071397	cellular response to cholesterol	1/25	20/18870	0.0261792429601494	0.0784478341430384	0.0424141026239753	INHBB	1
BP	GO:0090201	negative regulation of release of cytochrome c from mitochondria	1/25	20/18870	0.0261792429601494	0.0784478341430384	0.0424141026239753	IGF1	1
BP	GO:0031099	regeneration	2/25	191/18870	0.0262456276351801	0.0784478341430384	0.0424141026239753	IGF1/CXCL12	2
BP	GO:0071706	tumor necrosis factor superfamily cytokine production	2/25	191/18870	0.0262456276351801	0.0784478341430384	0.0424141026239753	IGF1/TLR1	2
BP	GO:1903555	regulation of tumor necrosis factor superfamily cytokine production	2/25	191/18870	0.0262456276351801	0.0784478341430384	0.0424141026239753	IGF1/TLR1	2
BP	GO:0007264	small GTPase mediated signal transduction	3/25	491/18870	0.0263337290423181	0.07853817650643	0.0424629476980815	HRAS/IGF1/AGTR1	3
BP	GO:0006006	glucose metabolic process	2/25	193/18870	0.0267566093499514	0.0794836924343311	0.0429741563252754	IGF1/NR3C1	2
BP	GO:0031667	response to nutrient levels	3/25	495/18870	0.0268906185152697	0.0794836924343311	0.0429741563252754	GHR/TSHB/INHBB	3
BP	GO:0001819	positive regulation of cytokine production	3/25	499/18870	0.0274538942144196	0.0794836924343311	0.0429741563252754	HRAS/TLR1/C5AR1	3
BP	GO:0019081	viral translation	1/25	21/18870	0.0274707824257194	0.0794836924343311	0.0429741563252754	FURIN	1
BP	GO:0044321	response to leptin	1/25	21/18870	0.0274707824257194	0.0794836924343311	0.0429741563252754	INHBB	1
BP	GO:0050961	detection of temperature stimulus involved in sensory perception	1/25	21/18870	0.0274707824257194	0.0794836924343311	0.0429741563252754	CXCL12	1
BP	GO:0060444	branching involved in mammary gland duct morphogenesis	1/25	21/18870	0.0274707824257194	0.0794836924343311	0.0429741563252754	AR	1
BP	GO:0060445	branching involved in salivary gland morphogenesis	1/25	21/18870	0.0274707824257194	0.0794836924343311	0.0429741563252754	PDGFA	1
BP	GO:0070886	positive regulation of calcineurin-NFAT signaling cascade	1/25	21/18870	0.0274707824257194	0.0794836924343311	0.0429741563252754	IGF1	1
BP	GO:0090026	positive regulation of monocyte chemotaxis	1/25	21/18870	0.0274707824257194	0.0794836924343311	0.0429741563252754	CXCL12	1
BP	GO:0090189	regulation of branching involved in ureteric bud morphogenesis	1/25	21/18870	0.0274707824257194	0.0794836924343311	0.0429741563252754	VEGFA	1
BP	GO:0106058	positive regulation of calcineurin-mediated signaling	1/25	21/18870	0.0274707824257194	0.0794836924343311	0.0429741563252754	IGF1	1
BP	GO:1902683	regulation of receptor localization to synapse	1/25	21/18870	0.0274707824257194	0.0794836924343311	0.0429741563252754	HRAS	1
BP	GO:2000047	regulation of cell-cell adhesion mediated by cadherin	1/25	21/18870	0.0274707824257194	0.0794836924343311	0.0429741563252754	VEGFA	1
BP	GO:0002764	immune response-regulating signaling pathway	3/25	500/18870	0.0275957108266925	0.0796752757272802	0.0430777389612646	HRAS/TLR1/C5AR1	3
BP	GO:0045664	regulation of neuron differentiation	2/25	198/18870	0.0280518005196192	0.0808201556372044	0.0436967369810584	FGFR1/CXCL12	2
BP	GO:0001832	blastocyst growth	1/25	22/18870	0.0287606774036682	0.0813088317432869	0.0439609476981507	IGF1	1
BP	GO:0007530	sex determination	1/25	22/18870	0.0287606774036682	0.0813088317432869	0.0439609476981507	AR	1
BP	GO:0023019	signal transduction involved in regulation of gene expression	1/25	22/18870	0.0287606774036682	0.0813088317432869	0.0439609476981507	PDGFRA	1
BP	GO:0045821	positive regulation of glycolytic process	1/25	22/18870	0.0287606774036682	0.0813088317432869	0.0439609476981507	IGF1	1
BP	GO:0048169	regulation of long-term neuronal synaptic plasticity	1/25	22/18870	0.0287606774036682	0.0813088317432869	0.0439609476981507	HRAS	1
BP	GO:0098801	regulation of renal system process	1/25	22/18870	0.0287606774036682	0.0813088317432869	0.0439609476981507	AGTR1	1
BP	GO:1902473	regulation of protein localization to synapse	1/25	22/18870	0.0287606774036682	0.0813088317432869	0.0439609476981507	HRAS	1
BP	GO:2000679	positive regulation of transcription regulatory region DNA binding	1/25	22/18870	0.0287606774036682	0.0813088317432869	0.0439609476981507	IGF1	1
BP	GO:2000831	regulation of steroid hormone secretion	1/25	22/18870	0.0287606774036682	0.0813088317432869	0.0439609476981507	AGTR1	1
BP	GO:0050728	negative regulation of inflammatory response	2/25	202/18870	0.0291060060194143	0.0821140336140232	0.0443962932389358	FURIN/IGF1	2
BP	GO:0022408	negative regulation of cell-cell adhesion	2/25	205/18870	0.0299070699920049	0.0835581923674412	0.0451771012528461	VEGFA/CXCL12	2
BP	GO:0001759	organ induction	1/25	23/18870	0.0300489299007453	0.0835581923674412	0.0451771012528461	AR	1
BP	GO:0010560	positive regulation of glycoprotein biosynthetic process	1/25	23/18870	0.0300489299007453	0.0835581923674412	0.0451771012528461	IGF1	1
BP	GO:0031290	retinal ganglion cell axon guidance	1/25	23/18870	0.0300489299007453	0.0835581923674412	0.0451771012528461	VEGFA	1
BP	GO:0036303	lymph vessel morphogenesis	1/25	23/18870	0.0300489299007453	0.0835581923674412	0.0451771012528461	VEGFA	1
BP	GO:0061042	vascular wound healing	1/25	23/18870	0.0300489299007453	0.0835581923674412	0.0451771012528461	VEGFA	1
BP	GO:0061744	motor behavior	1/25	23/18870	0.0300489299007453	0.0835581923674412	0.0451771012528461	NR3C1	1
BP	GO:0044703	multi-organism reproductive process	2/25	206/18870	0.0301760588950629	0.083740106177097	0.045275455924785	AR/VEGFA	2
BP	GO:0051216	cartilage development	2/25	207/18870	0.0304460268420254	0.0841451291743961	0.0454944382225142	GHR/FGFR3	2
BP	GO:0071674	mononuclear cell migration	2/25	207/18870	0.0304460268420254	0.0841451291743961	0.0454944382225142	C5AR1/CXCL12	2
BP	GO:0071383	cellular response to steroid hormone stimulus	2/25	208/18870	0.0307169709935022	0.084705837424865	0.0457975942947918	AR/NR3C1	2
BP	GO:0003071	renal system process involved in regulation of systemic arterial blood pressure	1/25	24/18870	0.0313355419213576	0.084705837424865	0.0457975942947918	AGTR1	1
BP	GO:0003081	regulation of systemic arterial blood pressure by renin-angiotensin	1/25	24/18870	0.0313355419213576	0.084705837424865	0.0457975942947918	AGTR1	1
BP	GO:0016048	detection of temperature stimulus	1/25	24/18870	0.0313355419213576	0.084705837424865	0.0457975942947918	CXCL12	1
BP	GO:0034260	negative regulation of GTPase activity	1/25	24/18870	0.0313355419213576	0.084705837424865	0.0457975942947918	HRAS	1
BP	GO:0035162	embryonic hemopoiesis	1/25	24/18870	0.0313355419213576	0.084705837424865	0.0457975942947918	VEGFA	1
BP	GO:0046885	regulation of hormone biosynthetic process	1/25	24/18870	0.0313355419213576	0.084705837424865	0.0457975942947918	NR3C1	1
BP	GO:0051043	regulation of membrane protein ectodomain proteolysis	1/25	24/18870	0.0313355419213576	0.084705837424865	0.0457975942947918	FURIN	1
BP	GO:0060571	morphogenesis of an epithelial fold	1/25	24/18870	0.0313355419213576	0.084705837424865	0.0457975942947918	AR	1
BP	GO:0071549	cellular response to dexamethasone stimulus	1/25	24/18870	0.0313355419213576	0.084705837424865	0.0457975942947918	NR3C1	1
BP	GO:1903902	positive regulation of viral life cycle	1/25	24/18870	0.0313355419213576	0.084705837424865	0.0457975942947918	FURIN	1
BP	GO:0045619	regulation of lymphocyte differentiation	2/25	212/18870	0.0318104530410988	0.0857868982354574	0.0463820874763323	HLA-DOA/TNFSF9	2
BP	GO:0042098	T cell proliferation	2/25	213/18870	0.032086235808533	0.0857868982354574	0.0463820874763323	IGF1/TNFSF9	2
BP	GO:0002064	epithelial cell development	2/25	214/18870	0.0323629778545714	0.0857868982354574	0.0463820874763323	AR/VEGFA	2
BP	GO:0016051	carbohydrate biosynthetic process	2/25	214/18870	0.0323629778545714	0.0857868982354574	0.0463820874763323	IGF1/NR3C1	2
BP	GO:0043270	positive regulation of monoatomic ion transport	2/25	214/18870	0.0323629778545714	0.0857868982354574	0.0463820874763323	MCHR1/CXCL12	2
BP	GO:0002053	positive regulation of mesenchymal cell proliferation	1/25	25/18870	0.0326205154675726	0.0857868982354574	0.0463820874763323	PDGFA	1
BP	GO:0008211	glucocorticoid metabolic process	1/25	25/18870	0.0326205154675726	0.0857868982354574	0.0463820874763323	NR3C1	1
BP	GO:0035988	chondrocyte proliferation	1/25	25/18870	0.0326205154675726	0.0857868982354574	0.0463820874763323	FGFR3	1
BP	GO:0036315	cellular response to sterol	1/25	25/18870	0.0326205154675726	0.0857868982354574	0.0463820874763323	INHBB	1
BP	GO:0048143	astrocyte activation	1/25	25/18870	0.0326205154675726	0.0857868982354574	0.0463820874763323	C5AR1	1
BP	GO:0060396	growth hormone receptor signaling pathway	1/25	25/18870	0.0326205154675726	0.0857868982354574	0.0463820874763323	GHR	1
BP	GO:0090023	positive regulation of neutrophil chemotaxis	1/25	25/18870	0.0326205154675726	0.0857868982354574	0.0463820874763323	C5AR1	1
BP	GO:0099633	protein localization to postsynaptic specialization membrane	1/25	25/18870	0.0326205154675726	0.0857868982354574	0.0463820874763323	HRAS	1
BP	GO:0099645	neurotransmitter receptor localization to postsynaptic specialization membrane	1/25	25/18870	0.0326205154675726	0.0857868982354574	0.0463820874763323	HRAS	1
BP	GO:0044706	multi-multicellular organism process	2/25	216/18870	0.0329193285770561	0.086405278296064	0.0467164247545721	AR/VEGFA	2
BP	GO:0051346	negative regulation of hydrolase activity	2/25	218/18870	0.033479482849853	0.086806656406766	0.0469334363848395	HRAS/VEGFA	2
BP	GO:0032148	activation of protein kinase B activity	1/25	26/18870	0.0339038525391201	0.086806656406766	0.0469334363848395	IGF1	1
BP	GO:0033622	integrin activation	1/25	26/18870	0.0339038525391201	0.086806656406766	0.0469334363848395	CXCL12	1
BP	GO:0042659	regulation of cell fate specification	1/25	26/18870	0.0339038525391201	0.086806656406766	0.0469334363848395	AR	1
BP	GO:0043931	ossification involved in bone maturation	1/25	26/18870	0.0339038525391201	0.086806656406766	0.0469334363848395	IGF1	1
BP	GO:0048015	phosphatidylinositol-mediated signaling	1/25	26/18870	0.0339038525391201	0.086806656406766	0.0469334363848395	FGFR1	1
BP	GO:0051894	positive regulation of focal adhesion assembly	1/25	26/18870	0.0339038525391201	0.086806656406766	0.0469334363848395	VEGFA	1
BP	GO:0060740	prostate gland epithelium morphogenesis	1/25	26/18870	0.0339038525391201	0.086806656406766	0.0469334363848395	AR	1
BP	GO:0062149	detection of stimulus involved in sensory perception of pain	1/25	26/18870	0.0339038525391201	0.086806656406766	0.0469334363848395	CXCL12	1
BP	GO:0071378	cellular response to growth hormone stimulus	1/25	26/18870	0.0339038525391201	0.086806656406766	0.0469334363848395	GHR	1
BP	GO:0098581	detection of external biotic stimulus	1/25	26/18870	0.0339038525391201	0.086806656406766	0.0469334363848395	TLR1	1
BP	GO:1903020	positive regulation of glycoprotein metabolic process	1/25	26/18870	0.0339038525391201	0.086806656406766	0.0469334363848395	IGF1	1
BP	GO:1905523	positive regulation of macrophage migration	1/25	26/18870	0.0339038525391201	0.086806656406766	0.0469334363848395	C5AR1	1
BP	GO:0050866	negative regulation of cell activation	2/25	223/18870	0.0348963630855019	0.0889139633445392	0.0480727862941813	PDGFRA/PDGFA	2
BP	GO:0007596	blood coagulation	2/25	224/18870	0.0351825446295024	0.0889139633445392	0.0480727862941813	PDGFRA/PDGFA	2
BP	GO:0002092	positive regulation of receptor internalization	1/25	27/18870	0.0351855551333954	0.0889139633445392	0.0480727862941813	VEGFA	1
BP	GO:0035929	steroid hormone secretion	1/25	27/18870	0.0351855551333954	0.0889139633445392	0.0480727862941813	AGTR1	1
BP	GO:0050951	sensory perception of temperature stimulus	1/25	27/18870	0.0351855551333954	0.0889139633445392	0.0480727862941813	CXCL12	1
BP	GO:0071480	cellular response to gamma radiation	1/25	27/18870	0.0351855551333954	0.0889139633445392	0.0480727862941813	HRAS	1
BP	GO:1905564	positive regulation of vascular endothelial cell proliferation	1/25	27/18870	0.0351855551333954	0.0889139633445392	0.0480727862941813	FGFR1	1
BP	GO:0003156	regulation of animal organ formation	1/25	28/18870	0.0364656252454615	0.0901345236030806	0.048732702130355	AR	1
BP	GO:0007202	activation of phospholipase C activity	1/25	28/18870	0.0364656252454615	0.0901345236030806	0.048732702130355	C5AR1	1
BP	GO:0010758	regulation of macrophage chemotaxis	1/25	28/18870	0.0364656252454615	0.0901345236030806	0.048732702130355	C5AR1	1
BP	GO:0032104	regulation of response to extracellular stimulus	1/25	28/18870	0.0364656252454615	0.0901345236030806	0.048732702130355	GHR	1
BP	GO:0032107	regulation of response to nutrient levels	1/25	28/18870	0.0364656252454615	0.0901345236030806	0.048732702130355	GHR	1
BP	GO:0032801	receptor catabolic process	1/25	28/18870	0.0364656252454615	0.0901345236030806	0.048732702130355	FURIN	1
BP	GO:0034698	response to gonadotropin	1/25	28/18870	0.0364656252454615	0.0901345236030806	0.048732702130355	INHBB	1
BP	GO:0042832	defense response to protozoan	1/25	28/18870	0.0364656252454615	0.0901345236030806	0.048732702130355	HRAS	1
BP	GO:0060512	prostate gland morphogenesis	1/25	28/18870	0.0364656252454615	0.0901345236030806	0.048732702130355	AR	1
BP	GO:0071624	positive regulation of granulocyte chemotaxis	1/25	28/18870	0.0364656252454615	0.0901345236030806	0.048732702130355	C5AR1	1
BP	GO:0090314	positive regulation of protein targeting to membrane	1/25	28/18870	0.0364656252454615	0.0901345236030806	0.048732702130355	HRAS	1
BP	GO:1903672	positive regulation of sprouting angiogenesis	1/25	28/18870	0.0364656252454615	0.0901345236030806	0.048732702130355	VEGFA	1
BP	GO:0007179	transforming growth factor beta receptor signaling pathway	2/25	229/18870	0.0366273285360681	0.0902055985906433	0.0487711299830729	FURIN/AMHR2	2
BP	GO:0050817	coagulation	2/25	229/18870	0.0366273285360681	0.0902055985906433	0.0487711299830729	PDGFRA/PDGFA	2
BP	GO:0051403	stress-activated MAPK cascade	2/25	230/18870	0.0369190414063338	0.090759310123904	0.0490705031659319	HRAS/VEGFA	2
BP	GO:0007599	hemostasis	2/25	231/18870	0.0372116666139728	0.0909470138362123	0.0491719882432921	PDGFRA/PDGFA	2
BP	GO:0010594	regulation of endothelial cell migration	2/25	231/18870	0.0372116666139728	0.0909470138362123	0.0491719882432921	FGFR1/VEGFA	2
BP	GO:0043523	regulation of neuron apoptotic process	2/25	232/18870	0.037505201443913	0.0909470138362123	0.0491719882432921	HRAS/NR3C1	2
BP	GO:0003416	endochondral bone growth	1/25	29/18870	0.0377440648680525	0.0909470138362123	0.0491719882432921	FGFR3	1
BP	GO:0007588	excretion	1/25	29/18870	0.0377440648680525	0.0909470138362123	0.0491719882432921	AGTR1	1
BP	GO:0043949	regulation of cAMP-mediated signaling	1/25	29/18870	0.0377440648680525	0.0909470138362123	0.0491719882432921	GNAI1	1
BP	GO:0072012	glomerulus vasculature development	1/25	29/18870	0.0377440648680525	0.0909470138362123	0.0491719882432921	PDGFRA	1
BP	GO:0090025	regulation of monocyte chemotaxis	1/25	29/18870	0.0377440648680525	0.0909470138362123	0.0491719882432921	CXCL12	1
BP	GO:0097066	response to thyroid hormone	1/25	29/18870	0.0377440648680525	0.0909470138362123	0.0491719882432921	INHBB	1
BP	GO:1900746	regulation of vascular endothelial growth factor signaling pathway	1/25	29/18870	0.0377440648680525	0.0909470138362123	0.0491719882432921	VEGFA	1
BP	GO:1902430	negative regulation of amyloid-beta formation	1/25	29/18870	0.0377440648680525	0.0909470138362123	0.0491719882432921	IGF1	1
BP	GO:0019318	hexose metabolic process	2/25	233/18870	0.0377996431861634	0.0909470138362123	0.0491719882432921	IGF1/NR3C1	2
BP	GO:0002573	myeloid leukocyte differentiation	2/25	235/18870	0.0383912365929866	0.0922069169144828	0.0498531754174413	VEGFA/NR3C1	2
BP	GO:0003298	physiological muscle hypertrophy	1/25	30/18870	0.0390208759915759	0.0924106958474144	0.0499633518253484	IGF1	1
BP	GO:0003301	physiological cardiac muscle hypertrophy	1/25	30/18870	0.0390208759915759	0.0924106958474144	0.0499633518253484	IGF1	1
BP	GO:0006359	regulation of transcription by RNA polymerase III	1/25	30/18870	0.0390208759915759	0.0924106958474144	0.0499633518253484	AR	1
BP	GO:0007263	nitric oxide mediated signal transduction	1/25	30/18870	0.0390208759915759	0.0924106958474144	0.0499633518253484	VEGFA	1
BP	GO:0010575	positive regulation of vascular endothelial growth factor production	1/25	30/18870	0.0390208759915759	0.0924106958474144	0.0499633518253484	C5AR1	1
BP	GO:0061049	cell growth involved in cardiac muscle cell development	1/25	30/18870	0.0390208759915759	0.0924106958474144	0.0499633518253484	IGF1	1
BP	GO:0070723	response to cholesterol	1/25	30/18870	0.0390208759915759	0.0924106958474144	0.0499633518253484	INHBB	1
BP	GO:1902230	negative regulation of intrinsic apoptotic signaling pathway in response to DNA damage	1/25	30/18870	0.0390208759915759	0.0924106958474144	0.0499633518253484	CXCL12	1
BP	GO:0031098	stress-activated protein kinase signaling cascade	2/25	238/18870	0.039285361087043	0.0927134521654216	0.0501270419728494	HRAS/VEGFA	2
BP	GO:0050670	regulation of lymphocyte proliferation	2/25	238/18870	0.039285361087043	0.0927134521654216	0.0501270419728494	IGF1/TNFSF9	2
BP	GO:0002274	myeloid leukocyte activation	2/25	241/18870	0.0401875024388465	0.0928382924274747	0.0501945388992359	TLR1/C5AR1	2
BP	GO:0001562	response to protozoan	1/25	31/18870	0.0402960606041139	0.0928382924274747	0.0501945388992359	HRAS	1
BP	GO:0001945	lymph vessel development	1/25	31/18870	0.0402960606041139	0.0928382924274747	0.0501945388992359	VEGFA	1
BP	GO:0005979	regulation of glycogen biosynthetic process	1/25	31/18870	0.0402960606041139	0.0928382924274747	0.0501945388992359	IGF1	1
BP	GO:0010962	regulation of glucan biosynthetic process	1/25	31/18870	0.0402960606041139	0.0928382924274747	0.0501945388992359	IGF1	1
BP	GO:0019886	antigen processing and presentation of exogenous peptide antigen via MHC class II	1/25	31/18870	0.0402960606041139	0.0928382924274747	0.0501945388992359	HLA-DOA	1
BP	GO:0040018	positive regulation of multicellular organism growth	1/25	31/18870	0.0402960606041139	0.0928382924274747	0.0501945388992359	GHR	1
BP	GO:0060325	face morphogenesis	1/25	31/18870	0.0402960606041139	0.0928382924274747	0.0501945388992359	PDGFRA	1
BP	GO:0061437	renal system vasculature development	1/25	31/18870	0.0402960606041139	0.0928382924274747	0.0501945388992359	PDGFRA	1
BP	GO:0061440	kidney vasculature development	1/25	31/18870	0.0402960606041139	0.0928382924274747	0.0501945388992359	PDGFRA	1
BP	GO:0150117	positive regulation of cell-substrate junction organization	1/25	31/18870	0.0402960606041139	0.0928382924274747	0.0501945388992359	VEGFA	1
BP	GO:1900027	regulation of ruffle assembly	1/25	31/18870	0.0402960606041139	0.0928382924274747	0.0501945388992359	HRAS	1
BP	GO:1900745	positive regulation of p38MAPK cascade	1/25	31/18870	0.0402960606041139	0.0928382924274747	0.0501945388992359	VEGFA	1
BP	GO:1902547	regulation of cellular response to vascular endothelial growth factor stimulus	1/25	31/18870	0.0402960606041139	0.0928382924274747	0.0501945388992359	VEGFA	1
BP	GO:0032944	regulation of mononuclear cell proliferation	2/25	242/18870	0.0404899852767414	0.0929693908976956	0.050265419428068	IGF1/TNFSF9	2
BP	GO:0050769	positive regulation of neurogenesis	2/25	242/18870	0.0404899852767414	0.0929693908976956	0.050265419428068	VEGFA/CXCL12	2
BP	GO:0060560	developmental growth involved in morphogenesis	2/25	244/18870	0.0410975885682792	0.0938601918107592	0.050747045488965	VEGFA/CXCL12	2
BP	GO:0001958	endochondral ossification	1/25	32/18870	0.0415696206914269	0.0938601918107592	0.050747045488965	FGFR3	1
BP	GO:0007435	salivary gland morphogenesis	1/25	32/18870	0.0415696206914269	0.0938601918107592	0.050747045488965	PDGFA	1
BP	GO:0010464	regulation of mesenchymal cell proliferation	1/25	32/18870	0.0415696206914269	0.0938601918107592	0.050747045488965	PDGFA	1
BP	GO:0019082	viral protein processing	1/25	32/18870	0.0415696206914269	0.0938601918107592	0.050747045488965	FURIN	1
BP	GO:0034391	regulation of smooth muscle cell apoptotic process	1/25	32/18870	0.0415696206914269	0.0938601918107592	0.050747045488965	IGF1	1
BP	GO:0036075	replacement ossification	1/25	32/18870	0.0415696206914269	0.0938601918107592	0.050747045488965	FGFR3	1
BP	GO:0060055	angiogenesis involved in wound healing	1/25	32/18870	0.0415696206914269	0.0938601918107592	0.050747045488965	VEGFA	1
BP	GO:0098868	bone growth	1/25	32/18870	0.0415696206914269	0.0938601918107592	0.050747045488965	FGFR3	1
BP	GO:1902992	negative regulation of amyloid precursor protein catabolic process	1/25	32/18870	0.0415696206914269	0.0938601918107592	0.050747045488965	IGF1	1
BP	GO:0007188	adenylate cyclase-modulating G protein-coupled receptor signaling pathway	2/25	248/18870	0.0423232714594518	0.0951489272136692	0.0514438213302777	GNAI1/MCHR1	2
BP	GO:0045444	fat cell differentiation	2/25	248/18870	0.0423232714594518	0.0951489272136692	0.0514438213302777	PDGFRA/INHBB	2
BP	GO:0002862	negative regulation of inflammatory response to antigenic stimulus	1/25	33/18870	0.0428415582369579	0.0951489272136692	0.0514438213302777	FURIN	1
BP	GO:0003382	epithelial cell morphogenesis	1/25	33/18870	0.0428415582369579	0.0951489272136692	0.0514438213302777	AR	1
BP	GO:0010743	regulation of macrophage derived foam cell differentiation	1/25	33/18870	0.0428415582369579	0.0951489272136692	0.0514438213302777	AGTR1	1
BP	GO:0034390	smooth muscle cell apoptotic process	1/25	33/18870	0.0428415582369579	0.0951489272136692	0.0514438213302777	IGF1	1
BP	GO:0043618	regulation of transcription from RNA polymerase II promoter in response to stress	1/25	33/18870	0.0428415582369579	0.0951489272136692	0.0514438213302777	VEGFA	1
BP	GO:0048566	embryonic digestive tract development	1/25	33/18870	0.0428415582369579	0.0951489272136692	0.0514438213302777	PDGFRA	1
BP	GO:0051647	nucleus localization	1/25	33/18870	0.0428415582369579	0.0951489272136692	0.0514438213302777	NR3C1	1
BP	GO:0090279	regulation of calcium ion import	1/25	33/18870	0.0428415582369579	0.0951489272136692	0.0514438213302777	CXCL12	1
BP	GO:0046883	regulation of hormone secretion	2/25	251/18870	0.0432516173645836	0.0956227071502021	0.0516999781900406	AGTR1/INHBB	2
BP	GO:0051924	regulation of calcium ion transport	2/25	251/18870	0.0432516173645836	0.0956227071502021	0.0516999781900406	MCHR1/CXCL12	2
BP	GO:0010001	glial cell differentiation	2/25	252/18870	0.0435627822427782	0.0956227071502021	0.0516999781900406	C5AR1/NR3C1	2
BP	GO:0007431	salivary gland development	1/25	34/18870	0.0441118752218324	0.0956227071502021	0.0516999781900406	PDGFA	1
BP	GO:0031128	developmental induction	1/25	34/18870	0.0441118752218324	0.0956227071502021	0.0516999781900406	AR	1
BP	GO:0042462	eye photoreceptor cell development	1/25	34/18870	0.0441118752218324	0.0956227071502021	0.0516999781900406	VEGFA	1
BP	GO:0050901	leukocyte tethering or rolling	1/25	34/18870	0.0441118752218324	0.0956227071502021	0.0516999781900406	CXCL12	1
BP	GO:0051450	myoblast proliferation	1/25	34/18870	0.0441118752218324	0.0956227071502021	0.0516999781900406	IGF1	1
BP	GO:0060351	cartilage development involved in endochondral bone morphogenesis	1/25	34/18870	0.0441118752218324	0.0956227071502021	0.0516999781900406	GHR	1
BP	GO:0070528	protein kinase C signaling	1/25	34/18870	0.0441118752218324	0.0956227071502021	0.0516999781900406	VEGFA	1
BP	GO:0090022	regulation of neutrophil chemotaxis	1/25	34/18870	0.0441118752218324	0.0956227071502021	0.0516999781900406	C5AR1	1
BP	GO:0090183	regulation of kidney development	1/25	34/18870	0.0441118752218324	0.0956227071502021	0.0516999781900406	VEGFA	1
BP	GO:0090313	regulation of protein targeting to membrane	1/25	34/18870	0.0441118752218324	0.0956227071502021	0.0516999781900406	HRAS	1
BP	GO:1902624	positive regulation of neutrophil migration	1/25	34/18870	0.0441118752218324	0.0956227071502021	0.0516999781900406	C5AR1	1
BP	GO:1904385	cellular response to angiotensin	1/25	34/18870	0.0441118752218324	0.0956227071502021	0.0516999781900406	AGTR1	1
BP	GO:0097305	response to alcohol	2/25	254/18870	0.0441876706964472	0.0956342410447829	0.0517062141785003	GNAI1/INHBB	2
BP	GO:0002495	antigen processing and presentation of peptide antigen via MHC class II	1/25	35/18870	0.0453805736248611	0.0966741576278439	0.052268462061519	HLA-DOA	1
BP	GO:0010613	positive regulation of cardiac muscle hypertrophy	1/25	35/18870	0.0453805736248611	0.0966741576278439	0.052268462061519	IGF1	1
BP	GO:0030224	monocyte differentiation	1/25	35/18870	0.0453805736248611	0.0966741576278439	0.052268462061519	VEGFA	1
BP	GO:0033146	regulation of intracellular estrogen receptor signaling pathway	1/25	35/18870	0.0453805736248611	0.0966741576278439	0.052268462061519	AR	1
BP	GO:0036314	response to sterol	1/25	35/18870	0.0453805736248611	0.0966741576278439	0.052268462061519	INHBB	1
BP	GO:0050974	detection of mechanical stimulus involved in sensory perception	1/25	35/18870	0.0453805736248611	0.0966741576278439	0.052268462061519	CXCL12	1
BP	GO:0090050	positive regulation of cell migration involved in sprouting angiogenesis	1/25	35/18870	0.0453805736248611	0.0966741576278439	0.052268462061519	VEGFA	1
BP	GO:0110110	positive regulation of animal organ morphogenesis	1/25	35/18870	0.0453805736248611	0.0966741576278439	0.052268462061519	AR	1
BP	GO:1903725	regulation of phospholipid metabolic process	1/25	35/18870	0.0453805736248611	0.0966741576278439	0.052268462061519	PDGFA	1
BP	GO:2000406	positive regulation of T cell migration	1/25	35/18870	0.0453805736248611	0.0966741576278439	0.052268462061519	CXCL12	1
BP	GO:0005996	monosaccharide metabolic process	2/25	261/18870	0.046401374100711	0.0982932739260772	0.0531438637291827	IGF1/NR3C1	2
BP	GO:0001569	branching involved in blood vessel morphogenesis	1/25	36/18870	0.0466476554225451	0.0982932739260772	0.0531438637291827	VEGFA	1
BP	GO:0010092	specification of animal organ identity	1/25	36/18870	0.0466476554225451	0.0982932739260772	0.0531438637291827	AR	1
BP	GO:0014742	positive regulation of muscle hypertrophy	1/25	36/18870	0.0466476554225451	0.0982932739260772	0.0531438637291827	IGF1	1
BP	GO:0016486	peptide hormone processing	1/25	36/18870	0.0466476554225451	0.0982932739260772	0.0531438637291827	FURIN	1
BP	GO:0032094	response to food	1/25	36/18870	0.0466476554225451	0.0982932739260772	0.0531438637291827	GHR	1
BP	GO:0055023	positive regulation of cardiac muscle tissue growth	1/25	36/18870	0.0466476554225451	0.0982932739260772	0.0531438637291827	IGF1	1
BP	GO:0048762	mesenchymal cell differentiation	2/25	262/18870	0.0467209600121537	0.098295105017818	0.053144853738835	IGF1/FGFR1	2
BP	GO:0002052	positive regulation of neuroblast proliferation	1/25	37/18870	0.0479131225890757	0.100027857466732	0.0540816946471024	VEGFA	1
BP	GO:0002504	antigen processing and presentation of peptide or polysaccharide antigen via MHC class II	1/25	37/18870	0.0479131225890757	0.100027857466732	0.0540816946471024	HLA-DOA	1
BP	GO:0014059	regulation of dopamine secretion	1/25	37/18870	0.0479131225890757	0.100027857466732	0.0540816946471024	CXCL12	1
BP	GO:0046326	positive regulation of glucose import	1/25	37/18870	0.0479131225890757	0.100027857466732	0.0540816946471024	IGF1	1
BP	GO:0060323	head morphogenesis	1/25	37/18870	0.0479131225890757	0.100027857466732	0.0540816946471024	PDGFRA	1
BP	GO:0050708	regulation of protein secretion	2/25	266/18870	0.0480075574852548	0.100071053006898	0.0541050490212993	IGF1/INHBB	2
BP	GO:0070663	regulation of leukocyte proliferation	2/25	267/18870	0.04833125756498	0.100591282999506	0.0543863198624331	IGF1/TNFSF9	2
BP	GO:0003018	vascular process in circulatory system	2/25	269/18870	0.0489811008021176	0.101110845332925	0.0546672297227235	AGTR1/VEGFA	2
BP	GO:0001990	regulation of systemic arterial blood pressure by hormone	1/25	38/18870	0.0491769770963381	0.101110845332925	0.0546672297227235	AGTR1	1
BP	GO:0035633	maintenance of blood-brain barrier	1/25	38/18870	0.0491769770963381	0.101110845332925	0.0546672297227235	VEGFA	1
BP	GO:0043403	skeletal muscle tissue regeneration	1/25	38/18870	0.0491769770963381	0.101110845332925	0.0546672297227235	IGF1	1
BP	GO:0060416	response to growth hormone	1/25	38/18870	0.0491769770963381	0.101110845332925	0.0546672297227235	GHR	1
BP	GO:0070873	regulation of glycogen metabolic process	1/25	38/18870	0.0491769770963381	0.101110845332925	0.0546672297227235	IGF1	1
BP	GO:1902229	regulation of intrinsic apoptotic signaling pathway in response to DNA damage	1/25	38/18870	0.0491769770963381	0.101110845332925	0.0546672297227235	CXCL12	1
BP	GO:1990776	response to angiotensin	1/25	38/18870	0.0491769770963381	0.101110845332925	0.0546672297227235	AGTR1	1
CC	GO:0031093	platelet alpha granule lumen	3/25	67/19886	7.97295238793425e-05	0.00566079619543332	0.00453199398893105	IGF1/PDGFA/VEGFA	3
CC	GO:0031091	platelet alpha granule	3/25	91/19886	0.00019820659670151	0.00703633418290362	0.00563324011677977	IGF1/PDGFA/VEGFA	3
CC	GO:1905360	GTPase complex	2/25	41/19886	0.00120737049138278	0.0285744349627258	0.0228764935209369	HRAS/GNAI1	2
CC	GO:0098858	actin-based cell projection	3/25	227/19886	0.00280448467714011	0.0497796030192369	0.0398532033067278	TUBB3/PDGFRA/PDGFA	3
CC	GO:0005902	microvillus	2/25	97/19886	0.00656678154924711	0.0614926638096717	0.0492305981574837	PDGFRA/PDGFA	2
CC	GO:0034774	secretory granule lumen	3/25	322/19886	0.00742948692771769	0.0614926638096717	0.0492305981574837	IGF1/PDGFA/VEGFA	3
CC	GO:0060205	cytoplasmic vesicle lumen	3/25	325/19886	0.00762085062910912	0.0614926638096717	0.0492305981574837	IGF1/PDGFA/VEGFA	3
CC	GO:0031983	vesicle lumen	3/25	326/19886	0.0076852868306654	0.0614926638096717	0.0492305981574837	IGF1/PDGFA/VEGFA	3
CC	GO:0005796	Golgi lumen	2/25	106/19886	0.00779484470826824	0.0614926638096717	0.0492305981574837	FURIN/PDGFA	2
CC	GO:0009897	external side of plasma membrane	3/25	387/19886	0.0122439803072865	0.0869322601817342	0.0695973617466812	GHR/PDGFRA/CXCL12	3
CC	GO:0030133	transport vesicle	3/25	431/19886	0.0163239110398065	0.105363425802388	0.084353224511919	FGFR3/FURIN/IGF1	3
CC	GO:0042613	MHC class II protein complex	1/25	17/19886	0.0211666522173495	0.125236025619318	0.100263089450603	HLA-DOA	1
CC	GO:0042611	MHC protein complex	1/25	25/19886	0.0309779613220991	0.169187327220695	0.135450195254522	HLA-DOA	1
CC	GO:0005834	heterotrimeric G-protein complex	1/25	35/19886	0.0431093831510068	0.197529935753065	0.158141090150712	GNAI1	1
CC	GO:0030140	trans-Golgi network transport vesicle	1/25	38/19886	0.0467202873292023	0.197529935753065	0.158141090150712	FURIN	1
CC	GO:0099738	cell cortex region	1/25	38/19886	0.0467202873292023	0.197529935753065	0.158141090150712	GNAI1	1
CC	GO:0045121	membrane raft	2/25	286/19886	0.0497667273916377	0.197529935753065	0.158141090150712	FURIN/TLR1	2
MF	GO:0019838	growth factor binding	6/25	135/18496	2.13660758438262e-08	2.49983087372767e-06	1.23698333832678e-06	GHR/FGFR3/FURIN/FGFR1/PDGFRA/PDGFA	6
MF	GO:0042562	hormone binding	5/25	85/18496	8.99302112192881e-08	5.26091735632835e-06	2.60324295634781e-06	GHR/AMHR2/MCHR1/AR/NR3C1	5
MF	GO:0005179	hormone activity	5/25	126/18496	6.45221097806036e-07	2.29974343130513e-05	1.13797470734847e-05	IGF1/INSL4/CHGB/TSHB/INHBB	5
MF	GO:0005161	platelet-derived growth factor receptor binding	3/25	14/18496	7.86237070531667e-07	2.29974343130513e-05	1.13797470734847e-05	PDGFRA/PDGFA/VEGFA	3
MF	GO:0008083	growth factor activity	5/25	162/18496	2.23418297769347e-06	5.22798816780272e-05	2.58694871101349e-05	IGF1/PDGFA/VEGFA/INHBB/CXCL12	5
MF	GO:0019199	transmembrane receptor protein kinase activity	4/25	79/18496	3.64194519594167e-06	6.27625134502426e-05	3.10565743568452e-05	FGFR3/FGFR1/PDGFRA/AMHR2	4
MF	GO:0042277	peptide binding	6/25	325/18496	3.75502217223674e-06	6.27625134502426e-05	3.10565743568452e-05	GHR/FURIN/TUBB3/HLA-DOA/MCHR1/TLR1	6
MF	GO:0033218	amide binding	6/25	405/18496	1.32164933284127e-05	0.000193291214928036	9.5645675402987e-05	GHR/FURIN/TUBB3/HLA-DOA/MCHR1/TLR1	6
MF	GO:0004714	transmembrane receptor protein tyrosine kinase activity	3/25	60/18496	7.09430073788294e-05	0.000922259095924782	0.000456358526998318	FGFR3/FGFR1/PDGFRA	3
MF	GO:0034056	estrogen response element binding	2/25	11/18496	9.57504030966269e-05	0.00101843610566412	0.000503949489982247	AR/NR3C1	2
MF	GO:0048407	platelet-derived growth factor binding	2/25	11/18496	9.57504030966269e-05	0.00101843610566412	0.000503949489982247	PDGFRA/PDGFA	2
MF	GO:0005159	insulin-like growth factor receptor binding	2/25	16/18496	0.000208045972910928	0.00202844823588155	0.00100373057106149	IGF1/INSL4	2
MF	GO:0005125	cytokine activity	4/25	237/18496	0.000269044586097867	0.00242140127488081	0.00119817427007147	VEGFA/INHBB/TNFSF9/CXCL12	4
MF	GO:0016500	protein-hormone receptor activity	2/25	21/18496	0.00036257518877657	0.00303009264906133	0.00149937108140687	AMHR2/MCHR1	2
MF	GO:0017134	fibroblast growth factor binding	2/25	23/18496	0.000436093643856768	0.00340153042208279	0.00168316844997349	FGFR3/FGFR1	2
MF	GO:0004713	protein tyrosine kinase activity	3/25	138/18496	0.000828760882425638	0.0057038248966941	0.0028224054819449	FGFR3/FGFR1/PDGFRA	3
MF	GO:0070851	growth factor receptor binding	3/25	138/18496	0.000828760882425638	0.0057038248966941	0.0028224054819449	PDGFRA/PDGFA/VEGFA	3
MF	GO:0140375	immune receptor activity	3/25	147/18496	0.000995058269838832	0.00646787875395241	0.0032004798152711	GHR/HLA-DOA/C5AR1	3
MF	GO:0008201	heparin binding	3/25	174/18496	0.00161620595215975	0.0099524261264574	0.0049247272780491	FURIN/FGFR1/VEGFA	3
MF	GO:0004879	nuclear receptor activity	2/25	52/18496	0.00223141145750761	0.012432149548971	0.00615176091042198	AR/NR3C1	2
MF	GO:0098531	ligand-activated transcription factor activity	2/25	52/18496	0.00223141145750761	0.012432149548971	0.00615176091042198	AR/NR3C1	2
MF	GO:0140296	general transcription initiation factor binding	2/25	54/18496	0.00240412837817327	0.0127855918293761	0.00632665362677177	AR/NR3C1	2
MF	GO:0005539	glycosaminoglycan binding	3/25	240/18496	0.00401854988158798	0.020442188528078	0.0101153429513656	FURIN/FGFR1/VEGFA	3
MF	GO:0019003	GDP binding	2/25	74/18496	0.00446340846583887	0.0217591162709645	0.0107669941061903	HRAS/GNAI1	2
MF	GO:0005126	cytokine receptor binding	3/25	273/18496	0.00575244763291138	0.0264142901712488	0.0130704989601321	VEGFA/TNFSF9/CXCL12	3
MF	GO:1901681	sulfur compound binding	3/25	275/18496	0.00586984226027751	0.0264142901712488	0.0130704989601321	FURIN/FGFR1/VEGFA	3
MF	GO:0001664	G protein-coupled receptor binding	3/25	291/18496	0.00686120129918801	0.0297318722964814	0.0147121275421185	AGTR1/GNAI1/CXCL12	3
MF	GO:0005496	steroid binding	2/25	102/18496	0.00831769793332187	0.0347560949356664	0.0171982476064926	AR/NR3C1	2
MF	GO:0003924	GTPase activity	3/25	333/18496	0.00991832277048988	0.0400153022119764	0.019800644369399	HRAS/TUBB3/GNAI1	3
MF	GO:0008528	G protein-coupled peptide receptor activity	2/25	125/18496	0.0122797082683934	0.046871378606316	0.0231932147849517	AGTR1/MCHR1	2
MF	GO:0032395	MHC class II receptor activity	1/25	10/18496	0.0134377691050198	0.046871378606316	0.0231932147849517	HLA-DOA	1
MF	GO:0043121	neurotrophin binding	1/25	10/18496	0.0134377691050198	0.046871378606316	0.0231932147849517	FURIN	1
MF	GO:0071723	lipopeptide binding	1/25	10/18496	0.0134377691050198	0.046871378606316	0.0231932147849517	TLR1	1
MF	GO:0001653	peptide receptor activity	2/25	132/18496	0.0136207425009807	0.046871378606316	0.0231932147849517	AGTR1/MCHR1	2
MF	GO:0005525	GTP binding	3/25	382/18496	0.0143528971458773	0.0479796847447898	0.0237416343766391	HRAS/TUBB3/GNAI1	3
MF	GO:0004875	complement receptor activity	1/25	12/18496	0.016104440584388	0.0497540504951215	0.0246196381217425	C5AR1	1
MF	GO:0019001	guanyl nucleotide binding	3/25	403/18496	0.0165488219160824	0.0497540504951215	0.0246196381217425	HRAS/TUBB3/GNAI1	3
MF	GO:0032561	guanyl ribonucleotide binding	3/25	403/18496	0.0165488219160824	0.0497540504951215	0.0246196381217425	HRAS/TUBB3/GNAI1	3
MF	GO:0005024	transforming growth factor beta receptor activity	1/25	13/18496	0.017435180088034	0.0497540504951215	0.0246196381217425	AMHR2	1
MF	GO:0005172	vascular endothelial growth factor receptor binding	1/25	13/18496	0.017435180088034	0.0497540504951215	0.0246196381217425	VEGFA	1
MF	GO:0035325	Toll-like receptor binding	1/25	13/18496	0.017435180088034	0.0497540504951215	0.0246196381217425	TLR1	1
MF	GO:0005178	integrin binding	2/25	154/18496	0.0182270276727917	0.0507752913742053	0.0251249754888106	IGF1/CXCL12	2
MF	GO:0050780	dopamine receptor binding	1/25	14/18496	0.0187641916390693	0.0510560563202583	0.0252639055115988	GNAI1	1
MF	GO:0003953	NAD+ nucleosidase activity	1/25	16/18496	0.0214170394821832	0.0544737743351182	0.0269550840164777	TLR1	1
MF	GO:0050135	NAD(P)+ nucleosidase activity	1/25	16/18496	0.0214170394821832	0.0544737743351182	0.0269550840164777	TLR1	1
MF	GO:0061809	NAD+ nucleotidase, cyclic ADP-ribose generating	1/25	16/18496	0.0214170394821832	0.0544737743351182	0.0269550840164777	TLR1	1
MF	GO:0070064	proline-rich region binding	1/25	17/18496	0.0227408800672996	0.0566102759122138	0.0280122822777486	GHR	1
MF	GO:0030297	transmembrane receptor protein tyrosine kinase activator activity	1/25	18/18496	0.0240630012858888	0.0574565540907957	0.0284310434097504	VEGFA	1
MF	GO:0045236	CXCR chemokine receptor binding	1/25	18/18496	0.0240630012858888	0.0574565540907957	0.0284310434097504	CXCL12	1
MF	GO:0004675	transmembrane receptor protein serine/threonine kinase activity	1/25	19/18496	0.025383405278088	0.059397168350726	0.0293913113746282	AMHR2	1
MF	GO:0005158	insulin receptor binding	1/25	22/18496	0.029334335259494	0.0660022543338616	0.0326596850055095	IGF1	1
MF	GO:0031683	G-protein beta/gamma-subunit complex binding	1/25	22/18496	0.029334335259494	0.0660022543338616	0.0326596850055095	GNAI1	1
MF	GO:0001091	RNA polymerase II general transcription initiation factor binding	1/25	25/18496	0.0332698870039781	0.0707741232630081	0.0350209336883981	AR	1
MF	GO:0003707	nuclear steroid receptor activity	1/25	25/18496	0.0332698870039781	0.0707741232630081	0.0350209336883981	NR3C1	1
MF	GO:0017025	TBP-class protein binding	1/25	25/18496	0.0332698870039781	0.0707741232630081	0.0350209336883981	NR3C1	1
MF	GO:0023026	MHC class II protein complex binding	1/25	27/18496	0.0358850730423504	0.0749741704634822	0.0370992296490465	HLA-DOA	1
MF	GO:0001968	fibronectin binding	1/25	29/18496	0.0384934667602413	0.0790129054552322	0.0390977040039386	VEGFA	1
MF	GO:0005164	tumor necrosis factor receptor binding	1/25	31/18496	0.0410950850658492	0.0828987060811097	0.0410205023343323	TNFSF9	1
MF	GO:0042923	neuropeptide binding	1/25	32/18496	0.0423933587118476	0.0840681859201045	0.0415991923131421	MCHR1	1
MF	GO:0030296	protein tyrosine kinase activator activity	1/25	33/18496	0.0436899448271101	0.0851953924128647	0.0421569643068606	VEGFA	1
MF	GO:0023023	MHC protein complex binding	1/25	37/18496	0.0488594559875557	0.092202521782968	0.0456242797846445	HLA-DOA	1
MF	GO:0043495	protein-membrane adaptor activity	1/25	37/18496	0.0488594559875557	0.092202521782968	0.0456242797846445	HRAS	1
