# Supplementary material for: Identification of the key immune gene NR3C1 as a diagnostic biomarker in differentiating ovarian borderline tumors from benign tumors
Source: Front Cell Dev Biol. 2025 Sep 1;13:1602192. doi: 10.3389/fcell.2025.1602192 (PMC12434131; doi:10.3389/fcell.2025.1602192)
Supplement: Supplementary file 1 [file DataSheet1.zip › revised supplementary/Supplementary S2 The result of KEGG pathway enrichment.txt]

category	subcategory	ID	Description	GeneRatio	BgRatio	pvalue	p.adjust	qvalue	geneID	Count
Environmental Information Processing	Signal transduction	hsa04015	Rap1 signaling pathway	8/23	210/8753	3.45750604419977e-08	3.2264001745505e-06	2.22221194608416e-06	HRAS/FGFR3/IGF1/FGFR1/PDGFRA/GNAI1/PDGFA/VEGFA	8
Human Diseases	Drug resistance: antineoplastic	hsa01521	EGFR tyrosine kinase inhibitor resistance	6/23	79/8753	3.98321009203765e-08	3.2264001745505e-06	2.22221194608416e-06	HRAS/FGFR3/IGF1/PDGFRA/PDGFA/VEGFA	6
Human Diseases	Cancer: specific types	hsa05215	Prostate cancer	6/23	97/8753	1.37396899118075e-07	7.41943255237603e-06	5.11020045842664e-06	HRAS/IGF1/FGFR1/PDGFRA/PDGFA/AR	6
Human Diseases	Cancer: specific types	hsa05218	Melanoma	5/23	72/8753	9.81103452517706e-07	3.97346898269671e-05	2.73676226228623e-05	HRAS/IGF1/FGFR1/PDGFRA/PDGFA	5
Environmental Information Processing	Signal transduction	hsa04014	Ras signaling pathway	7/23	236/8753	1.60715545084373e-06	5.20718366073368e-05	3.58649426925127e-05	HRAS/FGFR3/IGF1/FGFR1/PDGFRA/PDGFA/VEGFA	7
Environmental Information Processing	Signal transduction	hsa04151	PI3K-Akt signaling pathway	8/23	359/8753	2.11454474037189e-06	5.70927079900411e-05	3.93231127156878e-05	GHR/HRAS/FGFR3/IGF1/FGFR1/PDGFRA/PDGFA/VEGFA	8
Cellular Processes	Cellular community - eukaryotes	hsa04540	Gap junction	5/23	88/8753	2.67238343063387e-06	6.18465879660981e-05	4.25973900221339e-05	HRAS/TUBB3/PDGFRA/GNAI1/PDGFA	5
Environmental Information Processing	Signal transduction	hsa04010	MAPK signaling pathway	7/23	299/8753	7.7437573349092e-06	0.000156811086031911	0.000108005036513207	HRAS/FGFR3/IGF1/FGFR1/PDGFRA/PDGFA/VEGFA	7
Cellular Processes	Cell motility	hsa04810	Regulation of actin cytoskeleton	6/23	229/8753	2.0873879449673e-05	0.000375729830094114	0.000258787277387759	HRAS/FGFR3/FGFR1/PDGFRA/PDGFA/CXCL12	6
Cellular Processes	Cellular community - eukaryotes	hsa04550	Signaling pathways regulating pluripotency of stem cells	5/23	143/8753	2.88057731960291e-05	0.000436149138199909	0.000300401615654258	HRAS/FGFR3/IGF1/FGFR1/INHBB	5
Human Diseases	Cancer: overview	hsa05230	Central carbon metabolism in cancer	4/23	70/8753	2.96150649395e-05	0.000436149138199909	0.000300401615654258	HRAS/FGFR3/FGFR1/PDGFRA	4
Environmental Information Processing	Signal transduction	hsa04020	Calcium signaling pathway	6/23	253/8753	3.66787567963833e-05	0.000484976312518263	0.000334031768206211	FGFR3/FGFR1/PDGFRA/AGTR1/PDGFA/VEGFA	6
Human Diseases	Cancer: specific types	hsa05214	Glioma	4/23	75/8753	3.89178522391199e-05	0.000484976312518263	0.000334031768206211	HRAS/IGF1/PDGFRA/PDGFA	4
Cellular Processes	Cellular community - eukaryotes	hsa04510	Focal adhesion	5/23	202/8753	0.000149372595747312	0.00170972395201158	0.00117758764725943	HRAS/IGF1/PDGFRA/PDGFA/VEGFA	5
Human Diseases	Cancer: specific types	hsa05219	Bladder cancer	3/23	41/8753	0.000158307773334405	0.00170972395201158	0.00117758764725943	HRAS/FGFR3/VEGFA	3
Organismal Systems	Endocrine system	hsa04935	Growth hormone synthesis, secretion and action	4/23	120/8753	0.000243191656815673	0.00235729727912498	0.00162360956197042	GHR/HRAS/IGF1/GNAI1	4
Human Diseases	Infectious disease: viral	hsa05163	Human cytomegalovirus infection	5/23	225/8753	0.000247370702130399	0.00235729727912498	0.00162360956197042	HRAS/PDGFRA/GNAI1/VEGFA/CXCL12	5
Environmental Information Processing	Signaling molecules and interaction	hsa04080	Neuroactive ligand-receptor interaction	6/23	367/8753	0.00028684371513804	0.00258159343624236	0.00177809554413054	GHR/AGTR1/MCHR1/TSHB/C5AR1/NR3C1	6
Organismal Systems	Nervous system	hsa04730	Long-term depression	3/23	60/8753	0.000491908045212673	0.00419416333286595	0.00288876746773093	HRAS/IGF1/GNAI1	3
Environmental Information Processing	Signal transduction	hsa04072	Phospholipase D signaling pathway	4/23	148/8753	0.000541070046027115	0.00438266737281963	0.00301860130941443	HRAS/PDGFRA/AGTR1/PDGFA	4
Environmental Information Processing	Signal transduction	hsa04630	JAK-STAT signaling pathway	4/23	166/8753	0.000833573838040753	0.00643042675060009	0.00442901387630676	GHR/HRAS/PDGFRA/PDGFA	4
Environmental Information Processing	Signaling molecules and interaction	hsa04060	Cytokine-cytokine receptor interaction	5/23	297/8753	0.000884429499527862	0.00651261722379608	0.00448562329904083	GHR/AMHR2/INHBB/TNFSF9/CXCL12	5
Human Diseases	Cancer: overview	hsa05206	MicroRNAs in cancer	5/23	310/8753	0.0010727272824835	0.00755573129401421	0.00520407743447372	HRAS/FGFR3/PDGFRA/PDGFA/VEGFA	5
Human Diseases	Cancer: overview	hsa05205	Proteoglycans in cancer	4/23	203/8753	0.00175937867321685	0.0114234386470795	0.00786799542943746	HRAS/IGF1/FGFR1/VEGFA	4
Human Diseases	Immune disease	hsa05323	Rheumatoid arthritis	3/23	93/8753	0.00176287633442585	0.0114234386470795	0.00786799542943746	HLA-DOA/VEGFA/CXCL12	3
Human Diseases	Cancer: overview	hsa05231	Choline metabolism in cancer	3/23	98/8753	0.00204862363801473	0.0123765503766529	0.00852445964863684	HRAS/PDGFRA/PDGFA	3
Human Diseases	Cancer: overview	hsa05207	Chemical carcinogenesis - receptor activation	4/23	212/8753	0.00206275839610882	0.0123765503766529	0.00852445964863684	HRAS/GNAI1/AR/VEGFA	4
Human Diseases	Endocrine and metabolic disease	hsa04933	AGE-RAGE signaling pathway in diabetic complications	3/23	100/8753	0.00217054077903318	0.0125581287929777	0.00864952340516983	HRAS/AGTR1/VEGFA	3
Organismal Systems	Endocrine system	hsa04926	Relaxin signaling pathway	3/23	129/8753	0.00446444068598	0.0249392893492676	0.0171771583562207	HRAS/GNAI1/VEGFA	3
Environmental Information Processing	Signal transduction	hsa04371	Apelin signaling pathway	3/23	139/8753	0.00549989313770296	0.029699422943596	0.0204557428981233	HRAS/AGTR1/GNAI1	3
Human Diseases	Cancer: specific types	hsa05224	Breast cancer	3/23	147/8753	0.00642452074454959	0.0335733019553882	0.0231239116781751	HRAS/IGF1/FGFR1	3
Organismal Systems	Immune system	hsa04672	Intestinal immune network for IgA production	2/23	49/8753	0.00720609475346593	0.0364808546894213	0.0251265146009009	HLA-DOA/CXCL12	2
Human Diseases	Immune disease	hsa05320	Autoimmune thyroid disease	2/23	53/8753	0.00839027839810469	0.0411886394088775	0.028369043387531	HLA-DOA/TSHB	2
Organismal Systems	Endocrine system	hsa04923	Regulation of lipolysis in adipocytes	2/23	58/8753	0.00998493035920582	0.0475752564173925	0.032767882912564	GNAI1/TSHB	2
Environmental Information Processing	Signal transduction	hsa04370	VEGF signaling pathway	2/23	59/8753	0.0103188537406573	0.0477615515996138	0.0328961953837496	HRAS/VEGFA	2
Organismal Systems	Aging	hsa04213	Longevity regulating pathway - multiple species	2/23	61/8753	0.0110014850550332	0.0495066827476495	0.0340981700536117	HRAS/IGF1	2
Organismal Systems	Development and regeneration	hsa04360	Axon guidance	3/23	182/8753	0.0115310679682379	0.0504873786717445	0.0347736331332353	HRAS/GNAI1/CXCL12	3
Organismal Systems	Immune system	hsa04062	Chemokine signaling pathway	3/23	192/8753	0.0133206571575044	0.0563977489673947	0.038844453479817	HRAS/GNAI1/CXCL12	3
Organismal Systems	Endocrine system	hsa04924	Renin secretion	2/23	69/8753	0.0139253701154061	0.0563977489673947	0.038844453479817	AGTR1/GNAI1	2
Human Diseases	Cancer: specific types	hsa05211	Renal cell carcinoma	2/23	69/8753	0.0139253701154061	0.0563977489673947	0.038844453479817	HRAS/VEGFA	2
Organismal Systems	Aging	hsa04211	Longevity regulating pathway	2/23	89/8753	0.0225186239125779	0.0889760261911615	0.0612830329841658	HRAS/IGF1	2
Human Diseases	Infectious disease: bacterial	hsa05150	Staphylococcus aureus infection	2/23	96/8753	0.025932799589954	0.0992064492867794	0.0683293282936882	HLA-DOA/C5AR1	2
Cellular Processes	Transport and catabolism	hsa04144	Endocytosis	3/23	250/8753	0.026736953107105	0.0992064492867794	0.0683293282936882	HRAS/FGFR3/PDGFRA	3
Human Diseases	Drug resistance: antineoplastic	hsa01522	Endocrine resistance	2/23	98/8753	0.0269449615346808	0.0992064492867794	0.0683293282936882	HRAS/IGF1	2
Organismal Systems	Endocrine system	hsa04916	Melanogenesis	2/23	101/8753	0.0284930922773384	0.102190361213374	0.0703845242925121	HRAS/GNAI1	2
Organismal Systems	Endocrine system	hsa04914	Progesterone-mediated oocyte maturation	2/23	102/8753	0.0290170161470073	0.102190361213374	0.0703845242925121	IGF1/GNAI1	2
Environmental Information Processing	Signal transduction	hsa04066	HIF-1 signaling pathway	2/23	108/8753	0.0322417479792371	0.108815899429925	0.0749479229341915	IGF1/VEGFA	2
Environmental Information Processing	Signal transduction	hsa04350	TGF-beta signaling pathway	2/23	108/8753	0.0322417479792371	0.108815899429925	0.0749479229341915	AMHR2/INHBB	2
Human Diseases	Infectious disease: parasitic	hsa05145	Toxoplasmosis	2/23	111/8753	0.0339053190732902	0.11057325631659	0.0761583181907641	HLA-DOA/GNAI1	2
Organismal Systems	Nervous system	hsa04725	Cholinergic synapse	2/23	113/8753	0.0350329334193146	0.11057325631659	0.0761583181907641	HRAS/GNAI1	2
Organismal Systems	Endocrine system	hsa04928	Parathyroid hormone synthesis, secretion and action	2/23	114/8753	0.035602246273367	0.11057325631659	0.0761583181907641	FGFR1/GNAI1	2
Organismal Systems	Immune system	hsa04670	Leukocyte transendothelial migration	2/23	115/8753	0.0361752011406129	0.11057325631659	0.0761583181907641	GNAI1/CXCL12	2
Organismal Systems	Nervous system	hsa04726	Serotonergic synapse	2/23	115/8753	0.0361752011406129	0.11057325631659	0.0761583181907641	HRAS/GNAI1	2
Environmental Information Processing	Signal transduction	hsa04071	Sphingolipid signaling pathway	2/23	121/8753	0.0396882290092851	0.119064687027855	0.0820068669587568	HRAS/GNAI1	2
Environmental Information Processing	Signal transduction	hsa04068	FoxO signaling pathway	2/23	131/8753	0.045820702867507	0.132552747581002	0.0912968891721005	HRAS/IGF1	2
Cellular Processes	Cell growth and death	hsa04114	Oocyte meiosis	2/23	131/8753	0.045820702867507	0.132552747581002	0.0912968891721005	IGF1/AR	2
