# Supplementary material for: Identification of the key immune gene NR3C1 as a diagnostic biomarker in differentiating ovarian borderline tumors from benign tumors
Source: Front Cell Dev Biol. 2025 Sep 1;13:1602192. doi: 10.3389/fcell.2025.1602192 (PMC12434131; doi:10.3389/fcell.2025.1602192)
Supplement: Supplementary file 1 [file DataSheet1.zip › revised supplementary/Table S2 172 DEGs between BOT and BeOTs patients within the three datasets.xls]

id	logFC	AveExpr	t	P.Value	adj.P.Val	B
TRIM23	-1.33522691257394	5.81679656766405	-6.27070833591623	1.78524369123659e-07	0.000803181136687342	7.07974638982421
GHR	-1.80837372219254	5.49754741903203	-5.68558564417106	1.21219235163488e-06	0.00173802566733126	5.32464308546077
BIK	3.15591935799755	4.42882099543595	5.66750748356729	1.28595043523439e-06	0.00173802566733126	5.27045048325572
LAMB3	2.72784514672399	5.65256705055507	5.6112609669301	1.54525509431541e-06	0.00173802566733126	5.10190135565133
S100A2	2.96577446427192	6.7872558681317	5.43081573898344	2.78273578572649e-06	0.0025039056599967	4.56199435153793
HRAS	1.14898987496051	7.1374515776634	5.18485889191778	6.18276412953507e-06	0.00380103558604146	3.82907627316669
EZR	1.12725872087963	9.58232033087582	5.12010691634569	7.62237597249593e-06	0.00380103558604146	3.6369061905087
KRT16	1.1073692798031	4.60192396467042	5.04114402137115	9.83339594450297e-06	0.00380103558604146	3.40309941134951
FGFR3	2.30328947542402	5.09672412634526	5.0220276394333	1.04577663866501e-05	0.00380103558604146	3.34659228032744
BCL2	-2.07014597173271	6.21258492947059	-5.00314195353868	1.111307854392e-05	0.00380103558604146	3.29080573688495
IFIT1	-1.57918276784722	7.26760183695425	-4.9763773790173	1.21118784941965e-05	0.00380103558604146	3.21181337422428
PKD2	-1.36786015895875	7.29915923203905	-4.9679535159676	1.24442314836269e-05	0.00380103558604146	3.18696817345708
ARID4A	-1.48262140546909	4.70049368984395	-4.94417701696505	1.3431716133613e-05	0.00380103558604146	3.11688663074873
ZMYND11	-1.58408625861343	6.4186588737567	-4.93520707617343	1.38240434185227e-05	0.00380103558604146	3.09046496243146
SGK1	-2.32968129148312	7.40228675410229	-4.89151064110648	1.59031682841805e-05	0.00397490856169601	2.96189385043023
P2RY2	1.43780445151103	2.64583813086258	4.84358960357243	1.85392912057359e-05	0.00433382483292508	2.8211706274317
LAMC2	2.55196623988998	5.04761938648186	4.83156575065007	1.92657249741057e-05	0.00433382483292508	2.78590932835374
AXL	-1.59055803745207	6.03184067613464	-4.79663478841757	2.1539218105132e-05	0.00437931339300006	2.68358238753771
PCDH1	1.07440837710471	6.46523268842794	4.78231830693754	2.25456957905286e-05	0.00437931339300006	2.64169285957983
PTK6	2.13032822179861	4.11885751128317	4.76122980482597	2.4113266063926e-05	0.00437931339300006	2.58004211983831
ACOT7	1.20755120209913	6.17277692314085	4.75835743937758	2.43349266114696e-05	0.00437931339300006	2.57164996082362
CITED2	-2.12109169267389	7.06986883441683	-4.67745825026448	3.14729289568244e-05	0.00544602720679819	2.3357981313541
NEK2	1.97483301736302	3.78880525997108	4.63386331788428	3.61369359024764e-05	0.00597955869122001	2.20912922620289
OAT	-1.08469689017511	8.79463226750866	-4.59239392294182	4.12016713553724e-05	0.00597955869122001	2.08892922307158
BYSL	1.8257130197067	6.20823038395539	4.538332559605	4.88635746575211e-05	0.00628277529148849	1.93267941586189
ALPP	2.99523017340346	5.05309041991095	4.53059568415526	5.0068845408122e-05	0.00628277529148849	1.91036091378367
RPGR	1.55790699399796	5.90762768416291	4.52798919253539	5.0481429584242e-05	0.00628277529148849	1.90284445258274
CDO1	-1.08737279557013	7.2642528483384	-4.52745779151423	5.05659544095568e-05	0.00628277529148849	1.90131217963236
SKIV2L	1.73650266053227	5.71028430143922	4.51136940245072	5.31918195607008e-05	0.00629763147904191	1.85494663448887
INPP4B	1.45586808890673	3.89295307506814	4.47491409327556	5.96471635354071e-05	0.00688083560886658	1.75006463963815
TROAP	1.46372051755351	4.99546256305735	4.45055849716702	6.43820185402777e-05	0.00700450811659021	1.68013553008528
HNMT	-1.2553106360448	7.47051890668856	-4.41106069931582	7.2855188498511e-05	0.00728389984566224	1.56697948989889
RIN1	1.99164770066503	5.02049276504134	4.39404758757321	7.68331600451493e-05	0.00751461710963319	1.51833625795107
KRT14	1.55166829659422	5.34896147921585	4.3224862636497	9.60256509412591e-05	0.00881672252213724	1.31439457159491
WASF3	-1.63839964866149	7.16350311677288	-4.31229887365654	9.9114204935185e-05	0.00891829616006794	1.28545126029168
F8	-1.5735940218509	6.9895460001036	-4.29858947725747	0.000103424344133632	0.00902060048099517	1.24653777101989
FURIN	1.66549394580174	6.41540532410311	4.28382484351267	0.000108271266053287	0.00902060048099517	1.20467593108298
ALDH1A1	-1.62997539511411	8.9444980841902	-4.21250391465087	0.000134990804215335	0.0107528320098648	1.00316439163704
HLF	-1.69232417784818	6.52281754182696	-4.2077725264561	0.000136975065091328	0.0107528320098648	0.989838426529797
MAD1L1	1.52018458182707	4.49211075545686	4.19613575296935	0.000141977225487904	0.0107528320098648	0.957086268216037
IGF1	-1.65032095200381	7.4478372978665	-4.14705205582036	0.0001651101045688	0.0117909581024608	0.819301608691912
TUBB3	1.81507139210948	7.2005385114116	4.14146016914757	0.000167967977040954	0.0117987432386071	0.803642313492325
ITGB3	1.18679597468859	5.16170893885964	4.13665132819278	0.00017046417215147	0.0117987432386071	0.790182119436545
IFIT3	-1.6881204926329	6.81601284023333	-4.11266275691267	0.000183466266321042	0.0123196228683339	0.723124503175016
NAP1L3	-1.18586628782054	6.97448268675114	-4.10604426586626	0.000187220439778548	0.0123868346847601	0.704649104135654
CCND1	1.57521382095547	8.18988573608317	4.08652597781553	0.000198732634947515	0.012957943835201	0.650230230020674
PHLDA2	1.45713863740033	5.75975908934739	4.03809835208954	0.000230352607838256	0.0141533975229459	0.515643245530223
RYK	-1.36217869671065	7.32285985735768	-4.03462952354133	0.000232796491819959	0.0141533975229459	0.50602704337097
NUDT1	1.06135888874891	4.92162276817712	4.02913773800786	0.000236717246118274	0.0141998785371482	0.490809539281728
DPYD	-1.2138821929198	6.31556626998186	-4.0138465955135	0.000247975357096742	0.0142773060811337	0.448481885255539
WNT7A	2.09564779748271	4.51158107728121	4.01154588531843	0.000249713684495955	0.0142773060811337	0.442118816638573
KRT19	1.58651210114365	8.97367982494739	4.01024508815269	0.000250701751591368	0.0142773060811337	0.438521851905113
VLDLR	-1.50141400601961	7.76204603419428	-3.99069720857053	0.000266015602673691	0.0146928336697288	0.38452462244678
LAD1	2.27294825125681	5.83755139258905	3.98849641697365	0.000267795590335133	0.0146928336697288	0.378452041832893
VARS	1.1714156831442	6.57745768200033	3.96797904934359	0.000284956289900965	0.0150486943699614	0.321904746882631
CDH11	-2.21380680825735	7.50226178980735	-3.9500087708073	0.000300859971186352	0.0153587460260882	0.272475781336309
KIT	-1.75831017860253	6.28776032147484	-3.94831738243645	0.000302400452649918	0.0153587460260882	0.267828229701513
IGFBP3	-1.2443247614921	10.0133920610554	-3.92699684548572	0.000322487311980868	0.0161207824066881	0.209315308274535
CXADR	1.34599517937241	7.54816499931569	3.90678932368832	0.000342716523850235	0.0167595830521979	0.153979749500077
C1S	-1.18228712494336	11.2365713620346	-3.89635091516521	0.000353642671648434	0.0171079395671646	0.125442924166321
TFF3	1.77744976220506	8.00568950480278	3.88343128040718	0.000367634135519111	0.017399907318017	0.0901679430631965
CCNG2	-1.28266226362255	6.86147215979853	-3.87657277724229	0.000375278060019643	0.0174059380621482	0.0714623096732847
SPARCL1	-1.41233723825967	10.3866628947446	-3.85882304467711	0.000395782120436697	0.0180510238861609	0.0231185765981392
SNCA	-1.27790071281863	6.25402264816585	-3.85362529222219	0.000401989026935033	0.0180510238861609	0.00898002138897169
LAMA2	-1.63292852891381	6.55856054342631	-3.85093771899873	0.00040523525505718	0.0180510238861609	0.00167272970349419
SPAG1	1.26888904269404	4.75352453633824	3.83491875235425	0.000425116856962872	0.0183522232809707	-0.0418352916152509
PDXK	1.23980294896977	7.05334692608464	3.82548701079934	0.000437260953282764	0.0184221402153494	-0.0674149356631721
SMARCD2	1.13369719020248	6.82216178909134	3.82481805296039	0.000438134919547095	0.0184221402153494	-0.0692281484269319
MAP4K5	-1.11658073093165	5.98518501065866	-3.81698427447608	0.000448496024013919	0.0184222731523331	-0.0904511960714212
AKAP12	-1.31514551163331	8.71185861421323	-3.80656233078884	0.000462648244809976	0.0184222731523331	-0.118656088672878
DUSP4	1.89227363512527	4.96348995611928	3.80641138611076	0.000462856355479523	0.0184222731523331	-0.119064337949236
TEAD4	1.57002014180759	5.46460691449101	3.80421091415553	0.000465900490712753	0.0184222731523331	-0.125014977484907
IDH2	1.22390794351157	7.76341477699232	3.79409285466708	0.000480148733728593	0.018592533822805	-0.152357005451564
KRT13	2.09959171177342	3.70307833521046	3.75985644876151	0.000531551544379894	0.0200263834254086	-0.24463046860653
CDA	1.00278261777165	5.67920384508007	3.75693282635702	0.000536179467140355	0.0200263834254086	-0.252492573885768
FOXJ1	2.44928626811778	4.36905836522614	3.75540906620297	0.000538606889191919	0.0200263834254086	-0.256589110835889
FUT6	1.3218798566555	5.92313061337925	3.74900517786228	0.000548925095065942	0.0200446951003775	-0.273797267568145
KRT18	1.55389345106154	9.83338069331569	3.73986361237661	0.000563985604265079	0.0202989698687087	-0.298338608634745
PTPN3	1.73129358816381	4.18295845777288	3.73062971889464	0.000579602739665873	0.0205237955131006	-0.323099798135052
NQO1	1.2843110276943	6.08077102936748	3.72812073840453	0.00058391772075503	0.0205237955131006	-0.329822880895034
TRIM29	2.09952475990632	4.80462173664118	3.72464853642298	0.000589940422195334	0.0205267079437988	-0.339123564644863
SLC6A8	1.91284177576579	5.93306702648088	3.72282602740425	0.000593125590729905	0.0205267079437988	-0.34400375246886
GUCY2F	1.26625094065046	3.52295981240915	3.71602378668379	0.000605160900660325	0.0206259006975061	-0.362208520692452
ART3	-1.2680750795162	3.91624301640458	-3.70906540586257	0.000617716046500954	0.0206790211800603	-0.38081512155011
ST6GALNAC2	1.63099925581413	6.2774827638951	3.70340548079963	0.000628113256022669	0.0206790211800603	-0.395937658043761
KCNJ8	-1.51507467046133	4.4635163851616	-3.70298987201544	0.000628883338324315	0.0206790211800603	-0.39704768130321
FHL1	-1.4424521131615	9.32939850608726	-3.70215671204795	0.000630429844408477	0.0206790211800603	-0.399272739918984
FABP6	2.36171543436097	2.96945892762484	3.70145176675709	0.000631741222295984	0.0206790211800603	-0.401155201879669
LCN2	2.12441424372168	7.57924245334461	3.70008160237323	0.000634297604545083	0.0206790211800603	-0.404813561594397
FGFR1	-1.32920967293696	8.97155595221111	-3.685504010659	0.000662120543907834	0.0210326281660454	-0.443696513275059
FOXN3	-1.51044519789951	7.09565019256405	-3.68462065762066	0.000663843787414636	0.0210326281660454	-0.446050364516043
ALDH2	-1.04388963399578	9.38371302122467	-3.6734348028018	0.000686042450326548	0.0214411916091019	-0.475833957936982
INSL4	-3.33536629528384	4.03342941084453	-3.67181709046537	0.000689311453731342	0.0214411916091019	-0.480137743825675
PLS1	1.42223975406481	5.72321423992876	3.67096645051027	0.000691036404383145	0.0214411916091019	-0.482400437634706
CHGB	-1.61355528822086	6.25155151732141	-3.66402874984703	0.00070526094058539	0.0215848229366916	-0.500845335930251
FRZB	-1.33358765744649	6.68934551095359	-3.6611323133379	0.000711282645720429	0.0216220312371366	-0.508541016943504
SLC23A2	-1.61350144298244	6.58317865521471	-3.64933568578033	0.000736323290547497	0.022085896127161	-0.539853962673932
PDGFRA	-1.74675168614938	8.68992889117369	-3.64931859695823	0.000736360173166072	0.022085896127161	-0.539899288072806
CNBP	-1.20064845939039	8.65001471789118	-3.63550040804779	0.000766773182972448	0.0226607283005253	-0.576516404100761
MUC1	2.67502980356876	7.0837481210348	3.61062298077157	0.000824599391193392	0.0237812350062761	-0.642269925310495
KRT8	2.30671213034573	8.4253342141116	3.58816030667034	0.000880396709454515	0.0252286929671074	-0.701451270259176
HLA-DOA	1.40923126329916	3.98379397995719	3.57724660295345	0.000908798925765967	0.0255542897938818	-0.730139348465288
CLDN10	1.82727899092252	6.50732937609967	3.57480724804743	0.000915266474576446	0.0255762973237232	-0.736545587801558
AGTR1	-1.03408925118314	5.62494061024216	-3.57262296717821	0.000921095230187998	0.0255802928433074	-0.742280110161291
DKK3	-1.57331617876049	7.12535319803693	-3.56118126792154	0.000952214477589644	0.0262472719225647	-0.772290175430857
MERTK	-1.25211487884001	5.98253971117042	-3.5595329768297	0.000956779861147058	0.0262472719225647	-0.776609468246756
CA2	1.70711685244404	4.22982313047353	3.54237938905276	0.00100555540924327	0.0274181441586998	-0.821500389955548
AMHR2	-1.05862833335049	6.88820386223415	-3.52834145692594	0.00104723817656152	0.028212721894313	-0.858156363947039
STX16	-1.36291417931005	6.66097534829232	-3.51902589719501	0.00107580810083645	0.0286041356333673	-0.882440540157057
FILIP1L	-1.43399555609205	7.89157712892565	-3.51260133516883	0.00109594538395162	0.0288342589613939	-0.899169323008414
CLEC2B	-2.05084844470003	6.68312189338742	-3.49871913509318	0.00114069891774095	0.0298372350634682	-0.935263562142702
HSF2	-1.08346402030883	6.29828607615098	-3.47834054006277	0.00120957978968991	0.0305214643857049	-0.988115569123361
HTR1E	-1.35612586496215	5.83287515599853	-3.47697189590215	0.00121434588242747	0.0305214643857049	-0.991659443646268
APOB	-2.70848709159021	3.57490461816103	-3.46024475121737	0.00127406740491165	0.031006298561383	-1.03491307038889
HOXC6	-1.00375515336234	8.84227281988137	-3.4588697785637	0.00127909959559567	0.031006298561383	-1.03846369345831
FGFBP1	1.75429010566258	4.07366138463676	3.45484640052094	0.00129393400950107	0.031006298561383	-1.0488491229981
CDKN1C	-1.28221599591218	8.6754071412732	-3.45283302640609	0.00130141907664952	0.031006298561383	-1.05404381664003
CHRNB4	-2.56491877664726	3.33409581533783	-3.45054890195523	0.00130996085029844	0.031006298561383	-1.05993515382623
GNAI1	-1.1990948241393	5.48940108195294	-3.4490946196875	0.00131542723478477	0.031006298561383	-1.06368505397754
PDGFA	1.13737347591912	5.39690406627696	3.43280403540279	0.00137817049694907	0.0314921364711497	-1.10563395626029
ACVR1	-1.10976911126539	6.2714647047768	-3.41221169743779	0.00146158214342921	0.0325527626895446	-1.15850990871533
ALOX5	1.19347117930855	5.66407471146389	3.40708333095863	0.00148309325800543	0.0328691456540219	-1.1716519906303
DNAH9	2.02857203347277	3.93707751054461	3.40467834454996	0.00149328488800977	0.0329327877997842	-1.17781144226744
GCKR	-3.15426730410546	4.28773536035482	-3.40248826171271	0.00150262397180192	0.0329770987762772	-1.18341848223573
PRKD1	-1.15825963641857	6.72710984960605	-3.38420714927413	0.00158278455582296	0.0340715201753469	-1.2301463292334
MCHR1	-2.71304939077785	3.62721427309926	-3.38045477931756	0.0015997355708851	0.0342724301591051	-1.23972093398166
ENPP1	-1.62015550834423	5.12615986874837	-3.37695357745801	0.00161570804564148	0.0344505710774456	-1.24864949343152
PTPRN2	-1.04759474895616	6.72565633148317	-3.37134469486319	0.00164161325009471	0.0348372607049188	-1.26294252875373
TBX5	-3.00987765226614	4.13889565363603	-3.35966096174021	0.00169685347978067	0.0351060286567351	-1.2926747122451
NMU	1.88892786981672	3.52098266943023	3.34914694465827	0.00174807434609879	0.0354260652391823	-1.3193823082246
EVPL	1.33876888374305	5.47410557823252	3.34436202748891	0.00177186972603162	0.0355876870420368	-1.33152179168364
LIPA	-1.32030154406209	6.73056976651977	-3.3322287630316	0.00183359963778515	0.0362912754469929	-1.36226167544884
CTSK	-1.16914268719785	8.18452726213039	-3.33219414955632	0.00183377863467163	0.0362912754469929	-1.3623492817886
ZNF345	-1.06853070016095	3.93302965114069	-3.32741238785392	0.00185866717534131	0.0365159110124914	-1.37444706354677
CALD1	-1.4253948140851	6.70795653002663	-3.3202316949441	0.00189664688479166	0.0371000623246855	-1.39259613848931
ABL1	-1.3647854157131	7.8296803012281	-3.31280613579304	0.00193669811523595	0.0376215676993613	-1.41134134780917
KCNA3	-1.87147107427635	2.56917244714118	-3.31219464503086	0.00194003194182081	0.0376215676993613	-1.4128839715128
HMGA1	2.43668739371596	6.8765897049951	3.29665674992565	0.00202659934413306	0.0389644036292933	-1.45202880812347
ADRBK1	-4.07145731491115	5.70903372232312	-3.2836596362906	0.00210182078307021	0.0398866256211725	-1.48469386019208
MAP7	1.76107204233265	3.41198411249134	3.28226837990282	0.00211002820578774	0.0398866256211725	-1.48818616821074
TSHB	-1.20105175144567	5.0742594192183	-3.2706559802275	0.00217973130836386	0.0406913325988755	-1.5173030363235
TLR1	-1.33826863649673	4.19558823112925	-3.26049558858253	0.00224250814350833	0.0410251151758622	-1.5427315221078
TLR4	-1.1678236591717	4.72796924256062	-3.25868749812051	0.00225385805488936	0.0410251151758622	-1.54725196551351
CD97	1.28679502045724	6.86071002985065	3.2585183603415	0.00225492256784455	0.0410251151758622	-1.54767475784453
CDK1	1.45251742937241	3.50055483079444	3.25735573785335	0.00226225276836402	0.0410251151758622	-1.55058062026201
AR	-1.04540875869118	7.15251929949575	-3.25716092608564	0.00226348324537346	0.0410251151758622	-1.55106747609928
SERINC3	-1.39357075473584	6.69203033367402	-3.25140566535046	0.00230012286464475	0.0412280986774372	-1.56544306728281
VEGFA	1.55487378503254	5.04858128076356	3.24738691037605	0.00232604050773531	0.0415272073186554	-1.57547264394496
OLFM1	-1.29658602003622	3.63736326273252	-3.2399612886518	0.00237466057350199	0.0420614091345885	-1.59398618169394
C5AR1	1.58862656412759	5.63946316685556	3.22759730209581	0.00245776124185451	0.0428584024306336	-1.62475846557411
INHBB	1.41151008404003	4.3178550662018	3.22409917359515	0.00248176887320714	0.0429441467713806	-1.63345263581016
ADH1B	-2.24607131525123	6.11930514927124	-3.21258883226406	0.00256234357818854	0.0438326378641454	-1.66202203167654
PMAIP1	1.71251261194717	2.91197289690114	3.19980093712468	0.00265476727532257	0.0450709357421745	-1.69369345807665
CLCN4	-1.04225267284736	4.76086140436487	-3.19638116909928	0.00268001357387741	0.0451218753977366	-1.70215074838775
GCHFR	1.17475378472249	6.4801378294116	3.19631364400377	0.00268051435735546	0.0451218753977366	-1.70231768934468
NPAS2	1.23076650243641	3.47283888386291	3.19532512021792	0.00268785565827815	0.0451218753977366	-1.704761363629
ROR1	-1.29044548438971	6.19511167913464	-3.18736440145485	0.00274767423176857	0.0456154478550804	-1.72442465127122
G0S2	-1.36776769047794	7.86450374857026	-3.18483535548746	0.00276694040490761	0.0457664150061741	-1.73066553972163
TNFSF9	1.06104405133061	5.3090380371281	3.16767474658612	0.00290108660862469	0.047431967834107	-1.77293632784972
NR3C1	-1.10959686048597	6.28532700460654	-3.16390350481522	0.00293138042724765	0.0474457257719131	-1.78220795253641
RNASE4	-1.01494662389992	7.59163450179788	-3.15466384944516	0.003006870704567	0.0483139689280248	-1.80489636263712
CKB	1.64677970915264	7.57676280190997	3.15330751292667	0.00301810584087638	0.0483219152245653	-1.8082236337945
CFB	1.00444158420955	8.6251406425098	3.14240920209368	0.00310983293987971	0.0493564553245418	-1.83492805518279
RGS7	-1.41472724112609	5.05926370025	-3.13620497409364	0.0031632220985583	0.0497564539219782	-1.85010608486609
ITGA6	1.47945552564638	6.88096413720082	3.130729310144	0.00321106005606087	0.0497564539219782	-1.86348702042293
SERPINI1	-1.3106682017515	4.52652574628905	-3.13010001669501	0.00321660143169333	0.0497564539219782	-1.86502394433402
SERPINA1	1.52661719818082	7.20535973545016	3.12939493375765	0.00322282091680763	0.0497564539219782	-1.86674575154095
DSC1	-2.08377298999047	2.72065154120915	-3.12869361152641	0.00322901849534073	0.0497564539219782	-1.86845814710732
SPA17	1.20768958518464	5.81043862144559	3.12563900089802	0.00325614357745763	0.0497564539219782	-1.87591383576768
HSPB2	-1.75065931633279	6.39624213781111	-3.12502883834563	0.00326158757068412	0.0497564539219782	-1.87740260184298
CXCL12	-1.39083687247168	7.23017798510637	-3.12137330937527	0.003294383354995	0.0497564539219782	-1.88631829509289
EPS8	-1.33948760253214	7.58646499515572	-3.12122557015722	0.0032957153297954	0.0497564539219782	-1.8866784949756
