# Supplementary material for: Identification of the key immune gene NR3C1 as a diagnostic biomarker in differentiating ovarian borderline tumors from benign tumors
Source: Front Cell Dev Biol. 2025 Sep 1;13:1602192. doi: 10.3389/fcell.2025.1602192 (PMC12434131; doi:10.3389/fcell.2025.1602192)
Supplement: Supplementary file 1 [file DataSheet1.zip › revised supplementary/Table S4 26 DIRGs were found by intersecting the DEGs, and IRGs.xlsx]

## Sheet: Table S3
Symbol	expression
HRAS	high
FGFR3	high
SKIV2L	high
FURIN	high
HLA-DOA	high
PDGFA	high
VEGFA	high
C5AR1	high
INHBB	high
TNFSF9	high
GHR	low
IGF1	low
TUBB3	low
FGFR1	low
INSL4	low
CHGB	low
PDGFRA	low
AGTR1	low
AMHR2	low
GNAI1	low
MCHR1	low
TSHB	low
TLR1	low
AR	low
NR3C1	low
CXCL12	low
