# Supplementary material for: Identification of the key immune gene NR3C1 as a diagnostic biomarker in differentiating ovarian borderline tumors from benign tumors
Source: Front Cell Dev Biol. 2025 Sep 1;13:1602192. doi: 10.3389/fcell.2025.1602192 (PMC12434131; doi:10.3389/fcell.2025.1602192)
Supplement: Supplementary file 1 [file DataSheet1.zip › revised supplementary/Table S5 The result of filtered significant correlations.xls]

x	y	r	p.value	FDR
FGFR3	CXCL12	-0.708823529411765	0.00211168123925454	0.0443453060243453
CXCL12	FGFR3	-0.708823529411765	0.00211168123925454	0.0443453060243453
CXCL12	PDGFRA	0.576470588235294	0.0194151403865316	0.145740866661072
PDGFRA	CXCL12	0.576470588235294	0.0194151403865316	0.145740866661072
IGF1	CXCL12	0.564705882352941	0.0226632048441846	0.145740866661072
CXCL12	IGF1	0.564705882352941	0.0226632048441846	0.145740866661072
GNAI1	IGF1	0.538235294117647	0.0314932282058384	0.145740866661072
IGF1	GNAI1	0.538235294117647	0.0314932282058384	0.145740866661072
IGF1	PDGFRA	0.517647058823529	0.0400017929595607	0.145740866661072
PDGFRA	IGF1	0.517647058823529	0.0400017929595607	0.145740866661072
HRAS	FGFR1	-0.511764705882353	0.0427234481633318	0.145740866661072
FGFR1	HRAS	-0.511764705882353	0.0427234481633318	0.145740866661072
FGFR1	PDGFRA	0.5	0.0485802888870239	0.145740866661072
PDGFRA	FGFR1	0.5	0.0485802888870239	0.145740866661072
HRAS	PDGFRA	-0.473529411764706	0.0639190718268201	0.153578769169189
PDGFRA	HRAS	-0.473529411764706	0.0639190718268201	0.153578769169189
FGFR3	IGF1	-0.470588235294118	0.0658194725010812	0.153578769169189
IGF1	FGFR3	-0.470588235294118	0.0658194725010812	0.153578769169189
FGFR1	IGF1	0.444117647058824	0.0848227441774159	0.158247412700114
IGF1	FGFR1	0.444117647058824	0.0848227441774159	0.158247412700114
FGFR1	CXCL12	0.435294117647059	0.0919523585057293	0.158247412700114
CXCL12	FGFR1	0.435294117647059	0.0919523585057293	0.158247412700114
FGFR3	PDGFRA	-0.432352941176471	0.094421037534787	0.158247412700114
PDGFRA	FGFR3	-0.432352941176471	0.094421037534787	0.158247412700114
FGFR3	PDGFA	0.426470588235294	0.0994991119375398	0.158247412700114
PDGFA	FGFR3	0.426470588235294	0.0994991119375398	0.158247412700114
FGFR3	AR	0.417647058823529	0.107474079399301	0.158247412700114
AR	FGFR3	0.417647058823529	0.107474079399301	0.158247412700114
GNAI1	PDGFRA	0.411764705882353	0.113033866214367	0.158247412700114
PDGFRA	GNAI1	0.411764705882353	0.113033866214367	0.158247412700114
PDGFA	PDGFRA	-0.4	0.1247504235984	0.1637349309729
PDGFRA	PDGFA	-0.4	0.1247504235984	0.1637349309729
HRAS	IGF1	-0.376470588235294	0.150648115287631	0.186094730649426
IGF1	HRAS	-0.376470588235294	0.150648115287631	0.186094730649426
AR	IGF1	0.347058823529412	0.1878344201063	0.219140156790683
IGF1	AR	0.347058823529412	0.1878344201063	0.219140156790683
AR	NR3C1	0.323529411764706	0.221574125001243	0.226045422207982
NR3C1	AR	0.323529411764706	0.221574125001243	0.226045422207982
FGFR3	FGFR1	-0.320588235294118	0.226045422207982	0.226045422207982
HRAS	GNAI1	-0.320588235294118	0.226045422207982	0.226045422207982
GNAI1	HRAS	-0.320588235294118	0.226045422207982	0.226045422207982
FGFR1	FGFR3	-0.320588235294118	0.226045422207982	0.226045422207982
