# Supplementary material for: Identification of the key immune gene NR3C1 as a diagnostic biomarker in differentiating ovarian borderline tumors from benign tumors
Source: Front Cell Dev Biol. 2025 Sep 1;13:1602192. doi: 10.3389/fcell.2025.1602192 (PMC12434131; doi:10.3389/fcell.2025.1602192)
Supplement: Supplementary file 1 [file DataSheet1.zip › revised supplementary/Table S6 The result of full correlation matrix.xls]

	FGFR3	HRAS	PDGFA	AR	NR3C1	GNAI1	FGFR1	IGF1	CXCL12	PDGFRA
FGFR3	NA	0.258823529411765	0.426470588235294	0.417647058823529	0.238235294117647	-0.15	-0.320588235294118	-0.470588235294118	-0.708823529411765	-0.432352941176471
HRAS	0.258823529411765	NA	0.258823529411765	0.108823529411765	-0.258823529411765	-0.320588235294118	-0.511764705882353	-0.376470588235294	-0.138235294117647	-0.473529411764706
PDGFA	0.426470588235294	0.258823529411765	NA	-0.144117647058824	-0.0529411764705882	0.0294117647058823	-0.282352941176471	-0.197058823529412	-0.111764705882353	-0.4
AR	0.417647058823529	0.108823529411765	-0.144117647058824	NA	0.323529411764706	0.244117647058824	-0.0911764705882353	0.347058823529412	-0.179411764705882	-0.05
NR3C1	0.238235294117647	-0.258823529411765	-0.0529411764705882	0.323529411764706	NA	0.0529411764705882	-0.0411764705882353	0.0882352941176471	-0.173529411764706	-0.0294117647058823
GNAI1	-0.15	-0.320588235294118	0.0294117647058823	0.244117647058824	0.0529411764705882	NA	0.247058823529412	0.538235294117647	0.188235294117647	0.411764705882353
FGFR1	-0.320588235294118	-0.511764705882353	-0.282352941176471	-0.0911764705882353	-0.0411764705882353	0.247058823529412	NA	0.444117647058824	0.435294117647059	0.5
IGF1	-0.470588235294118	-0.376470588235294	-0.197058823529412	0.347058823529412	0.0882352941176471	0.538235294117647	0.444117647058824	NA	0.564705882352941	0.517647058823529
CXCL12	-0.708823529411765	-0.138235294117647	-0.111764705882353	-0.179411764705882	-0.173529411764706	0.188235294117647	0.435294117647059	0.564705882352941	NA	0.576470588235294
PDGFRA	-0.432352941176471	-0.473529411764706	-0.4	-0.05	-0.0294117647058823	0.411764705882353	0.5	0.517647058823529	0.576470588235294	NA
