# Supplementary material for: Identification of the key immune gene NR3C1 as a diagnostic biomarker in differentiating ovarian borderline tumors from benign tumors
Source: Front Cell Dev Biol. 2025 Sep 1;13:1602192. doi: 10.3389/fcell.2025.1602192 (PMC12434131; doi:10.3389/fcell.2025.1602192)
Supplement: Supplementary file 1 [file DataSheet1.zip › revised supplementary/Table S7 The result of the PCA.xls]

Sample	PC1	PC2	Group
GSM94348_Control	-2.47601097080057	0.634833609542584	BeOTs
GSM94363_Control	-2.19401283566512	-1.60075571085383	BeOTs
GSM94366_Control	-1.28443482055772	1.2676960244765	BeOTs
GSM94373_Control	-4.07803290963268	0.521329256586407	BeOTs
GSM94379_Control	-1.09819419748639	-1.32737325309924	BeOTs
GSM94381_Control	-2.59951382283692	-0.393379503863738	BeOTs
GSM94382_Control	0.677573272280449	2.43559491878626	BeOTs
GSM94383_Control	-1.21541991665109	0.04685930777293	BeOTs
GSM94388_Control	-0.768130457186283	0.173156140516681	BeOTs
GSM94390_Control	-2.16627087570874	0.836839963371921	BeOTs
GSM94392_Control	-1.18383761127089	-0.743170242573277	BeOTs
GSM94395_Control	-3.20651426043	-0.423691317042651	BeOTs
GSM94398_Control	-0.856721517618678	1.07475218473822	BeOTs
GSM94400_Control	-2.59783285518375	-0.501560633538092	BeOTs
GSM94401_Control	-0.0123838995408664	-1.15596373874484	BeOTs
GSM94416_Control	-0.32633847875695	1.13930686702929	BeOTs
GSM94422_Control	-0.12929736695119	1.72966144136262	BeOTs
GSM94424_Control	-1.99451460728233	1.52768244500958	BeOTs
GSM157225_Control	-0.012798183224015	0.6211661966858	BeOTs
GSM157255_Control	-1.02197911471799	1.57331157697218	BeOTs
GSM157256_Control	-3.92560331640244	-1.81626393081102	BeOTs
GSM157257_Control	-2.68006828532616	-0.640378579858485	BeOTs
GSM157258_Control	0.0297107500704293	1.65527016560623	BeOTs
GSM157284_Control	-3.07562153703616	-4.38764961871258	BeOTs
GSM94356_Treat	2.4664485120291	-2.0024645704193	BOTs
GSM94406_Treat	-1.6025996352073	-0.521783331700404	BOTs
GSM94419_Treat	5.24469375412629	0.279968790111436	BOTs
GSM157226_Treat	0.504620588010791	1.58142326919169	BOTs
GSM157227_Treat	-0.187932248189706	-0.675220206783745	BOTs
GSM157228_Treat	3.53787221473599	-2.53766251115449	BOTs
GSM157238_Treat	5.28392100961663	-1.7091270694841	BOTs
GSM157239_Treat	5.11539846009741	-1.74804871040954	BOTs
GSM157242_Treat	2.42137557491686	-0.448734828190203	BOTs
GSM157245_Treat	3.72549028112308	-1.07003286121493	BOTs
GSM157261_Treat	3.15895213542524	1.38939750171977	BOTs
GSM157290_Treat	0.656220511414563	-0.169872308040552	BOTs
GSM898297_Treat	1.32276057450776	0.94023577027961	BOTs
GSM898298_Treat	1.89400850726747	1.75022142176841	BOTs
GSM898299_Treat	0.359953985114921	1.71690651552778	BOTs
GSM898300_Treat	4.29506359292695	0.977519559439138	BOTs

Variance Explained:
PC	Variance
PC1	48.06
PC2	15.46
PC3	9.53
PC4	8.31
PC5	7
PC6	5.39
PC7	3.81
PC8	2.43
