# Supplementary material for: Identification of the key immune gene NR3C1 as a diagnostic biomarker in differentiating ovarian borderline tumors from benign tumors
Source: Front Cell Dev Biol. 2025 Sep 1;13:1602192. doi: 10.3389/fcell.2025.1602192 (PMC12434131; doi:10.3389/fcell.2025.1602192)
Supplement: Supplementary file 1 [file DataSheet1.zip › revised supplementary/Table S8 The result of the PCA in test group.xls]

Sample	PC1	PC2	Group
GSM1238212_Control	-0.111890751392284	0.319964631742071	Control
GSM1238218_Control	-0.396514144857678	0.039632760241913	Control
GSM1238267_Control	-0.397911215929774	0.0694212235802737	Control
GSM1238286_Control	-0.383433852345494	0.302323136629396	Control
GSM1238302_Control	-0.411267254614743	-0.0742030013655995	Control
GSM1238155_Treat	-0.239605476473536	-0.403380087051021	Treat
GSM1238164_Treat	0.399222059213986	-0.00441506522218744	Treat
GSM1238172_Treat	0.727228803565006	0.0100242883318459	Treat
GSM1238191_Treat	0.343618142354666	-0.0525590035926858	Treat
GSM1238198_Treat	-0.542380073667473	-0.350327319554622	Treat
GSM1238205_Treat	0.696864766210965	0.26485131621085	Treat
GSM1238210_Treat	0.391585567656361	0.00116703385785745	Treat
GSM1238211_Treat	-0.1113879908808	0.200977572303727	Treat
GSM1238219_Treat	-0.267146360882496	0.259078742276683	Treat
GSM1238233_Treat	0.458844142812596	-0.191133932291929	Treat
GSM1238246_Treat	0.617345131051934	-0.300569279422234	Treat
GSM1238289_Treat	-0.773171491821235	-0.0908530166743382	Treat

Variance Explained:
PC	Variance
PC1	67.75
PC2	14.72
PC3	6.11
PC4	3.81
PC5	3.02
PC6	2.59
PC7	1.38
PC8	0.62
