# Supplementary material for: Identification of the key immune gene NR3C1 as a diagnostic biomarker in differentiating ovarian borderline tumors from benign tumors
Source: Front Cell Dev Biol. 2025 Sep 1;13:1602192. doi: 10.3389/fcell.2025.1602192 (PMC12434131; doi:10.3389/fcell.2025.1602192)
Supplement: Supplementary file 1 [file DataSheet1.zip › revised supplementary/Table S9 The correlation of gene and immune cell.xls]

Gene	Immune_cell	Cor	Pvalue
FGFR3	B cells naive	0.270588235294118	0.309683436525817
PDGFA	B cells naive	-0.173529411764706	0.519357813425379
GNAI1	B cells naive	-0.135294117647059	0.617012766503067
NR3C1	B cells naive	-0.402941176470588	0.122924741239096
FGFR3	B cells memory	-0.0840168050416806	0.757052724320427
PDGFA	B cells memory	0.0840168050416806	0.757052724320426
GNAI1	B cells memory	0.252050415125042	0.346322397267912
NR3C1	B cells memory	0.364072821847283	0.165658125291233
FGFR3	Plasma cells	0.331380195884725	0.209916267690201
PDGFA	Plasma cells	0.229876352100215	0.391736144637443
GNAI1	Plasma cells	0.119416286805306	0.659574919652044
NR3C1	Plasma cells	0.0597081434026532	0.82614071150074
FGFR3	T cells CD8	-0.0558823529411765	0.839299258009984
PDGFA	T cells CD8	-0.15	0.578580322286953
GNAI1	T cells CD8	0.15	0.578580322286953
NR3C1	T cells CD8	0.288235294117647	0.278126046767323
FGFR3	T cells CD4 memory resting	-0.479411764705882	0.0623933106890154
PDGFA	T cells CD4 memory resting	-0.335294117647059	0.204175598141362
GNAI1	T cells CD4 memory resting	0.0794117647058823	0.771323873648036
NR3C1	T cells CD4 memory resting	-0.523529411764706	0.0397375251354212
FGFR3	T cells CD4 memory activated	-0.0997054485501582	0.713329771988112
PDGFA	T cells CD4 memory activated	-0.155949547732299	0.564111964085389
GNAI1	T cells CD4 memory activated	0.115044748327106	0.671373416118032
NR3C1	T cells CD4 memory activated	-0.153392997769474	0.570595508606364
FGFR3	T cells follicular helper	0.0470588235294118	0.865105724157449
PDGFA	T cells follicular helper	0.464705882352941	0.0717725038301708
GNAI1	T cells follicular helper	0.432352941176471	0.0960631383616758
NR3C1	T cells follicular helper	0.102941176470588	0.704932776937798
FGFR3	T cells regulatory (Tregs)	0.260747894416222	0.329361507543422
PDGFA	T cells regulatory (Tregs)	0.0192597876557437	0.94356029487878
GNAI1	T cells regulatory (Tregs)	-0.352602266312846	0.18040640415306
NR3C1	T cells regulatory (Tregs)	0.158522867628044	0.557617918308927
FGFR3	T cells gamma delta	-0.418507969252229	0.106676811606751
PDGFA	T cells gamma delta	-0.163951575583347	0.544025159102416
GNAI1	T cells gamma delta	0.297701545138184	0.262781570204948
NR3C1	T cells gamma delta	0.66443533262725	0.00499142528603276
FGFR3	NK cells resting	0.0490049473603531	0.856975016339781
PDGFA	NK cells resting	0.109838675118033	0.685518493918511
GNAI1	NK cells resting	-0.300788987246305	0.257624568661323
NR3C1	NK cells resting	-0.126736932828499	0.639985525544136
FGFR3	NK cells activated	-0.0829652391324344	0.760009809895682
PDGFA	NK cells activated	-0.198523965066897	0.461082428515557
GNAI1	NK cells activated	0.0370380531841225	0.891678965524366
NR3C1	NK cells activated	-0.194079398684802	0.471378812633088
FGFR3	Monocytes	-0.0965518028800405	0.722056535251259
PDGFA	Monocytes	-0.168071656865256	0.5338078692232
GNAI1	Monocytes	-0.207407576557124	0.440842163406322
NR3C1	Monocytes	-0.396935189617944	0.127935572581875
FGFR3	Macrophages M0	0.18690218452142	0.488240112324309
PDGFA	Macrophages M0	0.466519625931419	0.0685159966611766
GNAI1	Macrophages M0	-0.141280391449262	0.601732624323558
NR3C1	Macrophages M0	-0.139808720704999	0.605561571592542
FGFR3	Macrophages M1	-0.45132939728326	0.0792972591965882
PDGFA	Macrophages M1	-0.436580070574657	0.0908875812289123
GNAI1	Macrophages M1	0.312685726222389	0.238340385404625
NR3C1	Macrophages M1	0.35988357168992	0.170947787627866
FGFR3	Macrophages M2	0.0147493267086033	0.95676468408528
PDGFA	Macrophages M2	0.351033975664758	0.182487888145899
GNAI1	Macrophages M2	0.203540708578725	0.449596201532495
NR3C1	Macrophages M2	-0.185841516528401	0.490756140336891
FGFR3	Dendritic cells resting	-0.195127646547837	0.468940326378758
PDGFA	Dendritic cells resting	-0.170012206893165	0.529025591293246
GNAI1	Dendritic cells resting	0.179671991375731	0.505512600151258
NR3C1	Dendritic cells resting	0.328432672407251	0.214245913076733
FGFR3	Dendritic cells activated	0.408823529411765	0.117166365148489
PDGFA	Dendritic cells activated	0.135294117647059	0.617012766503067
GNAI1	Dendritic cells activated	-0.373529411764706	0.154767765543712
NR3C1	Dendritic cells activated	-0.285294117647059	0.283240341693888
FGFR3	Mast cells resting	0.0206033904196841	0.939629408603447
PDGFA	Mast cells resting	-0.155997098891894	0.563991671073526
GNAI1	Mast cells resting	0.269315746200157	0.31313059088185
NR3C1	Mast cells resting	0.407652796160893	0.117037716946862
FGFR3	Mast cells activated	0.307535372136425	0.246574512345716
PDGFA	Mast cells activated	-0.23601551815121	0.378854209127698
GNAI1	Mast cells activated	-0.246743496248992	0.356909087792171
NR3C1	Mast cells activated	0.203831583857863	0.448934674831147
FGFR3	Eosinophils	-0.308061618486162	0.245725166221649
PDGFA	Eosinophils	-0.252050415125042	0.346322397267912
GNAI1	Eosinophils	0.364072821847283	0.165658125291233
NR3C1	Eosinophils	-0.364072821847283	0.165658125291233
FGFR3	Neutrophils	0.194051466058623	0.471443875710646
PDGFA	Neutrophils	0.277642866822337	0.297813143437357
GNAI1	Neutrophils	-0.292569902673001	0.271491931644677
NR3C1	Neutrophils	-0.0507519218922552	0.851927817142598
